# Supplementary material for: Multiple transisthmian divergences, extensive cryptic diversity, occasional long‐distance dispersal, and biogeographic patterns in a marine coastal isopod with an amphi‐American distribution
Source: Ecol Evol. 2016 Oct 6;6(21):7794–808. doi: 10.1002/ece3.2397 (PMC6093162; doi:10.1002/ece3.2397)
Supplement: Supplementary file 10 — Table S9. Pairwise Kimura‐2‐parameter distances for the 16S rDNA gene. Clade to which each sample belongs is indicated. [file ECE3-6-7794-s010.xlsx]

## Sheet: 16s_k2P_distances
Table S9. Pairwise Kimura-2-parameter distances for the 16S rDNA gene. Clade to which each sample belongs is indicated.
		Clade		A	C	C	C	C	C	C	C	C	C	A (Chile M)	A (Chile M)	A (Chile M)	A (Chile M)	A (Chile S)	A (Chile S)	A	A	A	A	A	A	A	A	A	A	A	A	A	A	A	A	A	A	A	A	A	B South	B South	B South	B South	B South	B South	B South	B South	B South
		Sequence ID		EXCAR8_1	EX_124	EX_565	EX_270	CAR15_1	Ebra5	Ebra2	Ebra1	Ebra4	Ebra3	Ebra7	Ebra10	Ebra9	Ebra8	Ebra12	Ebra11	CAR38_1	060_E__braziliensis16_Can_BA	062_E__braziliensis20_Can_BA	108_277_EB155_ES	061_E__braziliensis19_Can_BA	096_E__braziliensis109_Tab_RN	098_E__braziliensis111_Tab_RN	107_276_EB147_AL	109_292_EB149_AL	101_E__braziliensis116_Sue_FN	110_295_EB152_AL	100_E__braziliensis115_Sue_FN	103_267_EB153_PA	106_275_EB146_AL	095_E__braziliensis108_Tab_RN	080_E__braziliensis90_Sma_MA	097_E__braziliensis110_Tab_RN	104_268_EB154_PA	081_E__braziliensis91_Sma_MA	082_E__braziliensis92_Sma_MA	102_E__braziliensis117_Sue_FN	EX_RJ_2	EX_SC_2	005_E__braziliensis57_For_RJ	011_E__braziliensis63_For_RJ	036_E__braziliensis49_Gra_SC	016_E__braziliensis69_For_RJ	018_E__braziliensis71_For_RJ	035_E__braziliensis48_Gra_SC	026_E__braziliensis39_Gra_SC
Clade	Sequence ID	Tip Label		SM, Colombia (EXCAR8_1)	SF, Mexico (EX_124)	SR, Mexico (EX_565)	SLG, Mexico (EX_270)	CAL, Costa Rica (CAR15_1)	ARI, Chile (Ebra5_Ar13)	ARI, Chile (Ebra2_Ar7)	ARI, Chile (Ebra1_Ar6)	ARI, Chile (Ebra4_Ar18)	ARI, Chile (Ebra3_Ar16)	CLD, Chile (Ebra7_Ca8)	ALD, Chile (Ebra10_PA21)	ALD, Chile (Ebra9_PA19)	CLD, Chile (Ebra8_Ca15)	PNG, Chile (Ebra12_Pan9)	PNG, Chile (Ebra11_Pan5)	CAT, Brazil (CAR38_1)	BA, Brazil (060_16_Can_BA)	BA, Brazil (062_20_Can_BA)	ES, Brazil (108_277_EB155_ES)	BA, Brazil (061_19_Can_BA)	RN, Brazil (096_109_Tab_RN)	RN, Brazil (098_111_Tab_RN)	AL, Brazil (107_276_EB147_AL)	AL, Brazil (109_292_EB149_AL)	FN, Brazil (101_116_Sue_FN)	AL, Brazil (110_295_EB152_AL)	FN, Brazil (100_115_Sue_FN)	PA, Brazil (103_267_EB153_PA)	AL, Brazil (106_275_EB146_AL)	RN, Brazil (095_108_Tab_RN)	MA, Brazil (080_90_Sma_MA)	RN, Brazil (097_110_Tab_RN)	PA, Brazil (104_268_EB154_PA)	MA, Brazil (081_91_Sma_MA)	MA, Brazil (082_92_Sma_MA)	FN, Brazil (102_117_Sue_FN)	RJ, Brazil (EX_RJ_2)	SC, Brazil (EX_SC_2)	RJ, Brazil (005_57_For_RJ)	RJ, Brazil (011_63_For_RJ)	SC, Brazil (036_49_Gra_SC)	RJ, Brazil (016_69_For_RJ)	RJ, Brazil (018_71_For_RJ)	SC, Brazil (035_48_Gra_SC)	SC, Brazil (026_39_Gra_SC)
		Tip Label		EXCAR8 1	EX 124	EX 565	EX 270	CAR15 1	Ebra5	Ebra2	Ebra1	Ebra4	Ebra3	Ebra7	Ebra10	Ebra9	Ebra8	Ebra12	Ebra11	CAR38 1	060 E braziliensis16 Can BA	062 E braziliensis20 Can BA	108 277 EB155 ES	061 E braziliensis19 Can BA	096 E braziliensis109 Tab RN	098 E braziliensis111 Tab RN	107 276 EB147 AL	109 292 EB149 AL	101 E braziliensis116 Sue FN	110 295 EB152 AL	100 E braziliensis115 Sue FN	103 267 EB153 PA	106 275 EB146 AL	095 E braziliensis108 Tab RN	080 E braziliensis90 Sma MA	097 E braziliensis110 Tab RN	104 268 EB154 PA	081 E braziliensis91 Sma MA	082 E braziliensis92 Sma MA	102 E braziliensis117 Sue FN	EX RJ 2	EX SC 2	005 E braziliensis57 For RJ	011 E braziliensis63 For RJ	036 E braziliensis49 Gra SC	016 E braziliensis69 For RJ	018 E braziliensis71 For RJ	035 E braziliensis48 Gra SC	026 E braziliensis39 Gra SC
A	EXCAR8_1	SM, Colombia (EXCAR8_1)	EXCAR8 1
C	EX_124	SF, Mexico (EX_124)	EX 124	0.19
C	EX_565	SR, Mexico (EX_565)	EX 565	0.19	0
C	EX_270	SLG, Mexico (EX_270)	EX 270	0.195	0.035	0.035
C	CAR15_1	CAL, Costa Rica (CAR15_1)	CAR15 1	0.1808	0.0947	0.0947	0.0866
C	Ebra5	ARI, Chile (Ebra5_Ar13)	Ebra5	0.214	0.1184	0.1184	0.1307	0.1346
C	Ebra2	ARI, Chile (Ebra2_Ar7)	Ebra2	0.214	0.1184	0.1184	0.1307	0.1346	0
C	Ebra1	ARI, Chile (Ebra1_Ar6)	Ebra1	0.214	0.1184	0.1184	0.1307	0.1346	0	0
C	Ebra4	ARI, Chile (Ebra4_Ar18)	Ebra4	0.214	0.1184	0.1184	0.1307	0.1346	0	0	0
C	Ebra3	ARI, Chile (Ebra3_Ar16)	Ebra3	0.2092	0.1184	0.1184	0.1307	0.1346	0.0034	0.0034	0.0034	0.0034
A (Chile M)	Ebra7	CLD, Chile (Ebra7_Ca8)	Ebra7	0.1482	0.1346	0.1346	0.1182	0.1469	0.1435	0.1435	0.1435	0.1435	0.1392
A (Chile M)	Ebra10	ALD, Chile (Ebra10_PA21)	Ebra10	0.1482	0.1346	0.1346	0.1182	0.1469	0.1435	0.1435	0.1435	0.1435	0.1392	0
A (Chile M)	Ebra9	ALD, Chile (Ebra9_PA19)	Ebra9	0.1482	0.1346	0.1346	0.1182	0.1469	0.1435	0.1435	0.1435	0.1435	0.1392	0	0
A (Chile M)	Ebra8	CLD, Chile (Ebra8_Ca15)	Ebra8	0.1526	0.1389	0.1389	0.1223	0.1513	0.1478	0.1478	0.1478	0.1478	0.1435	0.0034	0.0034	0.0034
A (Chile S)	Ebra12	PNG, Chile (Ebra12_Pan9)	Ebra12	0.1432	0.1395	0.1395	0.1398	0.1607	0.1478	0.1478	0.1478	0.1478	0.1478	0.0724	0.0724	0.0724	0.0763
A (Chile S)	Ebra11	PNG, Chile (Ebra11_Pan5)	Ebra11	0.1432	0.1395	0.1395	0.1398	0.1607	0.1478	0.1478	0.1478	0.1478	0.1478	0.0724	0.0724	0.0724	0.0763	0
A	CAR38_1	CAT, Brazil (CAR38_1)	CAR38 1	0.1641	0.1424	0.1424	0.1469	0.1548	0.1225	0.1225	0.1225	0.1225	0.1184	0.1189	0.1189	0.1189	0.1231	0.1189	0.1189
A	060_E__braziliensis16_Can_BA	BA, Brazil (060_16_Can_BA)	060 E braziliensis16 Can BA	0.1638	0.1464	0.1464	0.151	0.1546	0.1349	0.1349	0.1349	0.1349	0.1307	0.127	0.127	0.127	0.1312	0.1186	0.1186	0.0102
A	062_E__braziliensis20_Can_BA	BA, Brazil (062_20_Can_BA)	062 E braziliensis20 Can BA	0.1594	0.1464	0.1464	0.151	0.1589	0.1307	0.1307	0.1307	0.1307	0.1265	0.1228	0.1228	0.1228	0.127	0.1228	0.1228	0.0068	0.0034
A	108_277_EB155_ES	ES, Brazil (108_277_EB155_ES)	108 277 EB155 ES	0.1594	0.1464	0.1464	0.151	0.1589	0.1307	0.1307	0.1307	0.1307	0.1265	0.1228	0.1228	0.1228	0.127	0.1228	0.1228	0.0068	0.0034	0
A	061_E__braziliensis19_Can_BA	BA, Brazil (061_19_Can_BA)	061 E braziliensis19 Can BA	0.1551	0.1422	0.1422	0.1467	0.1546	0.1265	0.1265	0.1265	0.1265	0.1223	0.1186	0.1186	0.1186	0.1228	0.1186	0.1186	0.0102	0.0068	0.0034	0.0034
A	096_E__braziliensis109_Tab_RN	RN, Brazil (096_109_Tab_RN)	096 E braziliensis109 Tab RN	0.1597	0.1467	0.1467	0.1513	0.1592	0.1267	0.1267	0.1267	0.1267	0.1225	0.1231	0.1231	0.1231	0.1273	0.1231	0.1231	0.0034	0.0068	0.0034	0.0034	0.0068
A	098_E__braziliensis111_Tab_RN	RN, Brazil (098_111_Tab_RN)	098 E braziliensis111 Tab RN	0.1597	0.1467	0.1467	0.1513	0.1592	0.1267	0.1267	0.1267	0.1267	0.1225	0.1231	0.1231	0.1231	0.1273	0.1231	0.1231	0.0034	0.0068	0.0034	0.0034	0.0068	0
A	107_276_EB147_AL	AL, Brazil (107_276_EB147_AL)	107 276 EB147 AL	0.1597	0.1467	0.1467	0.1513	0.1592	0.1267	0.1267	0.1267	0.1267	0.1225	0.1231	0.1231	0.1231	0.1273	0.1231	0.1231	0.0034	0.0068	0.0034	0.0034	0.0068	0	0
A	109_292_EB149_AL	AL, Brazil (109_292_EB149_AL)	109 292 EB149 AL	0.1597	0.1467	0.1467	0.1513	0.1592	0.1267	0.1267	0.1267	0.1267	0.1225	0.1231	0.1231	0.1231	0.1273	0.1231	0.1231	0.0034	0.0068	0.0034	0.0034	0.0068	0	0	0
A	101_E__braziliensis116_Sue_FN	FN, Brazil (101_116_Sue_FN)	101 E braziliensis116 Sue FN	0.1553	0.151	0.151	0.1556	0.1635	0.1309	0.1309	0.1309	0.1309	0.1267	0.1273	0.1273	0.1273	0.1316	0.1273	0.1273	0.0068	0.0102	0.0068	0.0068	0.0102	0.0034	0.0034	0.0034	0.0034
A	110_295_EB152_AL	AL, Brazil (110_295_EB152_AL)	110 295 EB152 AL	0.1553	0.151	0.151	0.1556	0.1635	0.1309	0.1309	0.1309	0.1309	0.1267	0.1273	0.1273	0.1273	0.1316	0.1273	0.1273	0.0068	0.0102	0.0068	0.0068	0.0102	0.0034	0.0034	0.0034	0.0034	0
A	100_E__braziliensis115_Sue_FN	FN, Brazil (100_115_Sue_FN)	100 E braziliensis115 Sue FN	0.151	0.1467	0.1467	0.1513	0.1592	0.1267	0.1267	0.1267	0.1267	0.1225	0.1231	0.1231	0.1231	0.1273	0.1231	0.1231	0.0103	0.0137	0.0102	0.0102	0.0068	0.0068	0.0068	0.0068	0.0068	0.0034	0.0034
A	103_267_EB153_PA	PA, Brazil (103_267_EB153_PA)	103 267 EB153 PA	0.1597	0.1467	0.1467	0.1513	0.1592	0.1267	0.1267	0.1267	0.1267	0.1225	0.1231	0.1231	0.1231	0.1273	0.1231	0.1231	0.0034	0.0068	0.0034	0.0034	0.0068	0	0	0	0	0.0034	0.0034	0.0068
A	106_275_EB146_AL	AL, Brazil (106_275_EB146_AL)	106 275 EB146 AL	0.1641	0.151	0.151	0.1556	0.1635	0.1309	0.1309	0.1309	0.1309	0.1267	0.1273	0.1273	0.1273	0.1231	0.1273	0.1273	0.0068	0.0102	0.0068	0.0068	0.0102	0.0034	0.0034	0.0034	0.0034	0.0068	0.0068	0.0103	0.0034
A	095_E__braziliensis108_Tab_RN	RN, Brazil (095_108_Tab_RN)	095 E braziliensis108 Tab RN	0.1597	0.1553	0.1553	0.16	0.168	0.1352	0.1352	0.1352	0.1352	0.1309	0.1316	0.1316	0.1316	0.1359	0.1316	0.1316	0.0103	0.0137	0.0102	0.0102	0.0137	0.0068	0.0068	0.0068	0.0068	0.0034	0.0034	0.0068	0.0068	0.0103
A	080_E__braziliensis90_Sma_MA	MA, Brazil (080_90_Sma_MA)	080 E braziliensis90 Sma MA	0.1597	0.1467	0.1467	0.1513	0.1592	0.1267	0.1267	0.1267	0.1267	0.1225	0.1231	0.1231	0.1231	0.1273	0.1231	0.1231	0.0068	0.0102	0.0068	0.0068	0.0102	0.0034	0.0034	0.0034	0.0034	0.0068	0.0068	0.0103	0.0034	0.0068	0.0103
A	097_E__braziliensis110_Tab_RN	RN, Brazil (097_110_Tab_RN)	097 E braziliensis110 Tab RN	0.1597	0.1467	0.1467	0.1513	0.1592	0.1267	0.1267	0.1267	0.1267	0.1225	0.1231	0.1231	0.1231	0.1273	0.1231	0.1231	0.0103	0.0137	0.0102	0.0102	0.0137	0.0068	0.0068	0.0068	0.0068	0.0103	0.0103	0.0137	0.0068	0.0103	0.0137	0.0034
A	104_268_EB154_PA	PA, Brazil (104_268_EB154_PA)	104 268 EB154 PA	0.1597	0.1467	0.1467	0.1513	0.1592	0.1267	0.1267	0.1267	0.1267	0.1225	0.1231	0.1231	0.1231	0.1273	0.1231	0.1231	0.0068	0.0102	0.0068	0.0068	0.0102	0.0034	0.0034	0.0034	0.0034	0.0068	0.0068	0.0103	0.0034	0.0068	0.0103	0	0.0034
A	081_E__braziliensis91_Sma_MA	MA, Brazil (081_91_Sma_MA)	081 E braziliensis91 Sma MA	0.1597	0.1467	0.1467	0.1513	0.1592	0.1267	0.1267	0.1267	0.1267	0.1225	0.1231	0.1231	0.1231	0.1273	0.1231	0.1231	0.0068	0.0102	0.0068	0.0068	0.0102	0.0034	0.0034	0.0034	0.0034	0.0068	0.0068	0.0103	0.0034	0.0068	0.0103	0	0.0034	0
A	082_E__braziliensis92_Sma_MA	MA, Brazil (082_92_Sma_MA)	082 E braziliensis92 Sma MA	0.1597	0.1467	0.1467	0.1513	0.1592	0.1267	0.1267	0.1267	0.1267	0.1225	0.1231	0.1231	0.1231	0.1273	0.1231	0.1231	0.0068	0.0102	0.0068	0.0068	0.0102	0.0034	0.0034	0.0034	0.0034	0.0068	0.0068	0.0103	0.0034	0.0068	0.0103	0	0.0034	0	0
A	102_E__braziliensis117_Sue_FN	FN, Brazil (102_117_Sue_FN)	102 E braziliensis117 Sue FN	0.1553	0.151	0.151	0.1556	0.1635	0.1309	0.1309	0.1309	0.1309	0.1267	0.1273	0.1273	0.1273	0.1316	0.1273	0.1273	0.0068	0.0102	0.0068	0.0068	0.0102	0.0034	0.0034	0.0034	0.0034	0	0	0.0034	0.0034	0.0068	0.0034	0.0068	0.0103	0.0068	0.0068	0.0068
B South	EX_RJ_2	RJ, Brazil (EX_RJ_2)	EX RJ 2	0.1854	0.153	0.153	0.157	0.1831	0.1563	0.1563	0.1563	0.1563	0.1519	0.1735	0.1735	0.1735	0.1781	0.1556	0.1556	0.1302	0.1304	0.1304	0.1304	0.1346	0.1344	0.1344	0.1344	0.1344	0.1302	0.1302	0.1344	0.1344	0.1386	0.1344	0.1386	0.1386	0.1386	0.1386	0.1386	0.1302
B South	EX_SC_2	SC, Brazil (EX_SC_2)	EX SC 2	0.1854	0.153	0.153	0.157	0.1831	0.1563	0.1563	0.1563	0.1563	0.1519	0.1735	0.1735	0.1735	0.1781	0.1556	0.1556	0.1302	0.1304	0.1304	0.1304	0.1346	0.1344	0.1344	0.1344	0.1344	0.1302	0.1302	0.1344	0.1344	0.1386	0.1344	0.1386	0.1386	0.1386	0.1386	0.1386	0.1302	0
B South	005_E__braziliensis57_For_RJ	RJ, Brazil (005_57_For_RJ)	005 E braziliensis57 For RJ	0.1811	0.1579	0.1579	0.162	0.1883	0.1567	0.1567	0.1567	0.1567	0.1522	0.1785	0.1785	0.1785	0.1831	0.1604	0.1604	0.1304	0.1302	0.1302	0.1302	0.1344	0.1262	0.1262	0.1262	0.1262	0.1221	0.1221	0.1262	0.1262	0.1304	0.1262	0.1304	0.1304	0.1304	0.1304	0.1304	0.1221	0.0068	0.0068
B South	011_E__braziliensis63_For_RJ	RJ, Brazil (011_63_For_RJ)	011 E braziliensis63 For RJ	0.1854	0.162	0.162	0.166	0.1831	0.1652	0.1652	0.1652	0.1652	0.1607	0.1827	0.1827	0.1827	0.1873	0.1645	0.1645	0.1302	0.1221	0.1221	0.1221	0.1262	0.126	0.126	0.126	0.126	0.1219	0.1219	0.126	0.126	0.1302	0.126	0.1302	0.1302	0.1302	0.1302	0.1302	0.1219	0.0068	0.0068	0.0068
B South	036_E__braziliensis49_Gra_SC	SC, Brazil (036_49_Gra_SC)	036 E braziliensis49 Gra SC	0.1808	0.1575	0.1575	0.1615	0.1878	0.1607	0.1607	0.1607	0.1607	0.1563	0.1781	0.1781	0.1781	0.1827	0.16	0.16	0.1344	0.1262	0.1262	0.1262	0.1304	0.1302	0.1302	0.1302	0.1302	0.126	0.126	0.1302	0.1302	0.1344	0.1302	0.1344	0.1344	0.1344	0.1344	0.1344	0.126	0.0034	0.0034	0.0034	0.0034
B South	016_E__braziliensis69_For_RJ	RJ, Brazil (016_69_For_RJ)	016 E braziliensis69 For RJ	0.1854	0.162	0.162	0.166	0.1925	0.1652	0.1652	0.1652	0.1652	0.1607	0.1827	0.1827	0.1827	0.1873	0.1645	0.1645	0.1386	0.1304	0.1304	0.1304	0.1346	0.1344	0.1344	0.1344	0.1344	0.1302	0.1302	0.1344	0.1344	0.1386	0.1344	0.1386	0.1386	0.1386	0.1386	0.1386	0.1302	0.0068	0.0068	0.0068	0.0068	0.0034
B South	018_E__braziliensis71_For_RJ	RJ, Brazil (018_71_For_RJ)	018 E braziliensis71 For RJ	0.1763	0.162	0.162	0.166	0.1831	0.1563	0.1563	0.1563	0.1563	0.1519	0.1735	0.1735	0.1735	0.1781	0.1556	0.1556	0.1302	0.1221	0.1221	0.1221	0.1262	0.126	0.126	0.126	0.126	0.1219	0.1219	0.126	0.126	0.1302	0.126	0.1302	0.1302	0.1302	0.1302	0.1302	0.1219	0.0068	0.0068	0.0068	0.0068	0.0034	0.0068
B South	035_E__braziliensis48_Gra_SC	SC, Brazil (035_48_Gra_SC)	035 E braziliensis48 Gra SC	0.1854	0.153	0.153	0.157	0.1831	0.1563	0.1563	0.1563	0.1563	0.1519	0.1735	0.1735	0.1735	0.1781	0.1556	0.1556	0.1302	0.1221	0.1221	0.1221	0.1262	0.126	0.126	0.126	0.126	0.1302	0.1302	0.1344	0.126	0.1302	0.1344	0.1302	0.1302	0.1302	0.1302	0.1302	0.1302	0.0068	0.0068	0.0068	0.0068	0.0034	0.0068	0.0068
B South	026_E__braziliensis39_Gra_SC	SC, Brazil (026_39_Gra_SC)	026 E braziliensis39 Gra SC	0.1811	0.1579	0.1579	0.162	0.192	0.1611	0.1611	0.1611	0.1611	0.1567	0.1739	0.1739	0.1739	0.1785	0.1604	0.1604	0.1346	0.1265	0.1265	0.1265	0.1307	0.1304	0.1304	0.1304	0.1304	0.1262	0.1262	0.1304	0.1304	0.1346	0.1304	0.1346	0.1346	0.1346	0.1346	0.1346	0.1262	0.0068	0.0068	0.0068	0.0068	0.0034	0.0068	0.0068	0.0068
B South	034_E__braziliensis47_Gra_SC	SC, Brazil (034_47_Gra_SC)	034 E braziliensis47 Gra SC	0.1808	0.1575	0.1575	0.1615	0.1878	0.1607	0.1607	0.1607	0.1607	0.1563	0.1781	0.1781	0.1781	0.1827	0.16	0.16	0.1344	0.1262	0.1262	0.1262	0.1304	0.1302	0.1302	0.1302	0.1302	0.126	0.126	0.1302	0.1302	0.1344	0.1302	0.1344	0.1344	0.1344	0.1344	0.1344	0.126	0.0034	0.0034	0.0034	0.0034	0	0.0034	0.0034	0.0034	0.0034
B North	115_E__braziliensis104_Tab_RN	RN, Brazil (115_104_Tab_RN)	115 E braziliensis104 Tab RN	0.1728	0.1697	0.1697	0.1693	0.192	0.1693	0.1693	0.1693	0.1693	0.1739	0.2069	0.2069	0.2069	0.2069	0.1559	0.1559	0.1781	0.1693	0.1693	0.1693	0.1648	0.1735	0.1735	0.1735	0.1735	0.1781	0.1781	0.1735	0.1735	0.1735	0.1827	0.1735	0.1735	0.1735	0.1735	0.1735	0.1781	0.1195	0.1195	0.1192	0.1195	0.1153	0.1195	0.1195	0.1112	0.1192
B North	116_E__braziliensis105_Tab_RN	RN, Brazil (116_105_Tab_RN)	117 280 EB134 AL	0.1728	0.1697	0.1697	0.1693	0.192	0.1693	0.1693	0.1693	0.1693	0.1739	0.2069	0.2069	0.2069	0.2069	0.1559	0.1559	0.1781	0.1693	0.1693	0.1693	0.1648	0.1735	0.1735	0.1735	0.1735	0.1781	0.1781	0.1735	0.1735	0.1735	0.1827	0.1735	0.1735	0.1735	0.1735	0.1735	0.1781	0.1195	0.1195	0.1192	0.1195	0.1153	0.1195	0.1195	0.1112	0.1192
B North	117_280_EB134_AL	AL, Brazil (117_280_EB134_AL)	116 E braziliensis105 Tab RN	0.1728	0.1697	0.1697	0.1693	0.192	0.1693	0.1693	0.1693	0.1693	0.1739	0.2069	0.2069	0.2069	0.2069	0.1559	0.1559	0.1781	0.1693	0.1693	0.1693	0.1648	0.1735	0.1735	0.1735	0.1735	0.1781	0.1781	0.1735	0.1735	0.1735	0.1827	0.1735	0.1735	0.1735	0.1735	0.1735	0.1781	0.1195	0.1195	0.1192	0.1195	0.1153	0.1195	0.1195	0.1112	0.1192
[truncated: 3 more columns]

## Sheet: ColorCoded & min max calculat
			Clade	A	C	C	C	C	C	C	C	C	C	A (Chile M)	A (Chile M)	A (Chile M)	A (Chile M)	A (Chile S)	A (Chile S)	A	A	A	A	A	A	A	A	A	A	A	A	A	A	A	A	A	A	A	A	A	B South	B South	B South	B South	B South	B South	B South	B South	B South
			Names	EXCAR8_1	EX_124	EX_565	EX_270	CAR15_1	Ebra5	Ebra2	Ebra1	Ebra4	Ebra3	Ebra7	Ebra10	Ebra9	Ebra8	Ebra12	Ebra11	CAR38_1	060_E__braziliensis16_Can_BA	062_E__braziliensis20_Can_BA	108_277_EB155_ES	061_E__braziliensis19_Can_BA	096_E__braziliensis109_Tab_RN	098_E__braziliensis111_Tab_RN	107_276_EB147_AL	109_292_EB149_AL	101_E__braziliensis116_Sue_FN	110_295_EB152_AL	100_E__braziliensis115_Sue_FN	103_267_EB153_PA	106_275_EB146_AL	095_E__braziliensis108_Tab_RN	080_E__braziliensis90_Sma_MA	097_E__braziliensis110_Tab_RN	104_268_EB154_PA	081_E__braziliensis91_Sma_MA	082_E__braziliensis92_Sma_MA	102_E__braziliensis117_Sue_FN	EX_RJ_2	EX_SC_2	005_E__braziliensis57_For_RJ	011_E__braziliensis63_For_RJ	036_E__braziliensis49_Gra_SC	016_E__braziliensis69_For_RJ	018_E__braziliensis71_For_RJ	035_E__braziliensis48_Gra_SC	026_E__braziliensis39_Gra_SC
			Tip Label	SM, Colombia (EXCAR8_1)	SF, Mexico (EX_124)	SR, Mexico (EX_565)	SLG, Mexico (EX_270)	CAL, Costa Rica (CAR15_1)	ARI, Chile (Ebra5_Ar13)	ARI, Chile (Ebra2_Ar7)	ARI, Chile (Ebra1_Ar6)	ARI, Chile (Ebra4_Ar18)	ARI, Chile (Ebra3_Ar16)	CLD, Chile (Ebra7_Ca8)	ALD, Chile (Ebra10_PA21)	ALD, Chile (Ebra9_PA19)	CLD, Chile (Ebra8_Ca15)	PNG, Chile (Ebra12_Pan9)	PNG, Chile (Ebra11_Pan5)	CAT, Brazil (CAR38_1)	BA, Brazil (060_16_Can_BA)	BA, Brazil (062_20_Can_BA)	ES, Brazil (108_277_EB155_ES)	BA, Brazil (061_19_Can_BA)	RN, Brazil (096_109_Tab_RN)	RN, Brazil (098_111_Tab_RN)	AL, Brazil (107_276_EB147_AL)	AL, Brazil (109_292_EB149_AL)	FN, Brazil (101_116_Sue_FN)	AL, Brazil (110_295_EB152_AL)	FN, Brazil (100_115_Sue_FN)	PA, Brazil (103_267_EB153_PA)	AL, Brazil (106_275_EB146_AL)	RN, Brazil (095_108_Tab_RN)	MA, Brazil (080_90_Sma_MA)	RN, Brazil (097_110_Tab_RN)	PA, Brazil (104_268_EB154_PA)	MA, Brazil (081_91_Sma_MA)	MA, Brazil (082_92_Sma_MA)	FN, Brazil (102_117_Sue_FN)	RJ, Brazil (EX_RJ_2)	SC, Brazil (EX_SC_2)	RJ, Brazil (005_57_For_RJ)	RJ, Brazil (011_63_For_RJ)	SC, Brazil (036_49_Gra_SC)	RJ, Brazil (016_69_For_RJ)	RJ, Brazil (018_71_For_RJ)	SC, Brazil (035_48_Gra_SC)	SC, Brazil (026_39_Gra_SC)
Clade	Names	Tip Label		EXCAR8 1	EX 124	EX 565	EX 270	CAR15 1	Ebra5	Ebra2	Ebra1	Ebra4	Ebra3	Ebra7	Ebra10	Ebra9	Ebra8	Ebra12	Ebra11	CAR38 1	060 E braziliensis16 Can BA	062 E braziliensis20 Can BA	108 277 EB155 ES	061 E braziliensis19 Can BA	096 E braziliensis109 Tab RN	098 E braziliensis111 Tab RN	107 276 EB147 AL	109 292 EB149 AL	101 E braziliensis116 Sue FN	110 295 EB152 AL	100 E braziliensis115 Sue FN	103 267 EB153 PA	106 275 EB146 AL	095 E braziliensis108 Tab RN	080 E braziliensis90 Sma MA	097 E braziliensis110 Tab RN	104 268 EB154 PA	081 E braziliensis91 Sma MA	082 E braziliensis92 Sma MA	102 E braziliensis117 Sue FN	EX RJ 2	EX SC 2	005 E braziliensis57 For RJ	011 E braziliensis63 For RJ	036 E braziliensis49 Gra SC	016 E braziliensis69 For RJ	018 E braziliensis71 For RJ	035 E braziliensis48 Gra SC	026 E braziliensis39 Gra SC
A	EXCAR8_1	SM, Colombia (EXCAR8_1)	EXCAR8 1
C	EX_124	SF, Mexico (EX_124)	EX 124	0.19
C	EX_565	SR, Mexico (EX_565)	EX 565	0.19	0
C	EX_270	SLG, Mexico (EX_270)	EX 270	0.195	0.035	0.035
C	CAR15_1	CAL, Costa Rica (CAR15_1)	CAR15 1	0.1808	0.0947	0.0947	0.0866
C	Ebra5	ARI, Chile (Ebra5_Ar13)	Ebra5	0.214	0.1184	0.1184	0.1307	0.1346
C	Ebra2	ARI, Chile (Ebra2_Ar7)	Ebra2	0.214	0.1184	0.1184	0.1307	0.1346	0
C	Ebra1	ARI, Chile (Ebra1_Ar6)	Ebra1	0.214	0.1184	0.1184	0.1307	0.1346	0	0
C	Ebra4	ARI, Chile (Ebra4_Ar18)	Ebra4	0.214	0.1184	0.1184	0.1307	0.1346	0	0	0
C	Ebra3	ARI, Chile (Ebra3_Ar16)	Ebra3	0.2092	0.1184	0.1184	0.1307	0.1346	0.0034	0.0034	0.0034	0.0034
A (Chile M)	Ebra7	CLD, Chile (Ebra7_Ca8)	Ebra7	0.1482	0.1346	0.1346	0.1182	0.1469	0.1435	0.1435	0.1435	0.1435	0.1392
A (Chile M)	Ebra10	ALD, Chile (Ebra10_PA21)	Ebra10	0.1482	0.1346	0.1346	0.1182	0.1469	0.1435	0.1435	0.1435	0.1435	0.1392	0
A (Chile M)	Ebra9	ALD, Chile (Ebra9_PA19)	Ebra9	0.1482	0.1346	0.1346	0.1182	0.1469	0.1435	0.1435	0.1435	0.1435	0.1392	0	0
A (Chile M)	Ebra8	CLD, Chile (Ebra8_Ca15)	Ebra8	0.1526	0.1389	0.1389	0.1223	0.1513	0.1478	0.1478	0.1478	0.1478	0.1435	0.0034	0.0034	0.0034
A (Chile S)	Ebra12	PNG, Chile (Ebra12_Pan9)	Ebra12	0.1432	0.1395	0.1395	0.1398	0.1607	0.1478	0.1478	0.1478	0.1478	0.1478	0.0724	0.0724	0.0724	0.0763
A (Chile S)	Ebra11	PNG, Chile (Ebra11_Pan5)	Ebra11	0.1432	0.1395	0.1395	0.1398	0.1607	0.1478	0.1478	0.1478	0.1478	0.1478	0.0724	0.0724	0.0724	0.0763	0
A	CAR38_1	CAT, Brazil (CAR38_1)	CAR38 1	0.1641	0.1424	0.1424	0.1469	0.1548	0.1225	0.1225	0.1225	0.1225	0.1184	0.1189	0.1189	0.1189	0.1231	0.1189	0.1189
A	060_E__braziliensis16_Can_BA	BA, Brazil (060_16_Can_BA)	060 E braziliensis16 Can BA	0.1638	0.1464	0.1464	0.151	0.1546	0.1349	0.1349	0.1349	0.1349	0.1307	0.127	0.127	0.127	0.1312	0.1186	0.1186	0.0102
A	062_E__braziliensis20_Can_BA	BA, Brazil (062_20_Can_BA)	062 E braziliensis20 Can BA	0.1594	0.1464	0.1464	0.151	0.1589	0.1307	0.1307	0.1307	0.1307	0.1265	0.1228	0.1228	0.1228	0.127	0.1228	0.1228	0.0068	0.0034
A	108_277_EB155_ES	ES, Brazil (108_277_EB155_ES)	108 277 EB155 ES	0.1594	0.1464	0.1464	0.151	0.1589	0.1307	0.1307	0.1307	0.1307	0.1265	0.1228	0.1228	0.1228	0.127	0.1228	0.1228	0.0068	0.0034	0
A	061_E__braziliensis19_Can_BA	BA, Brazil (061_19_Can_BA)	061 E braziliensis19 Can BA	0.1551	0.1422	0.1422	0.1467	0.1546	0.1265	0.1265	0.1265	0.1265	0.1223	0.1186	0.1186	0.1186	0.1228	0.1186	0.1186	0.0102	0.0068	0.0034	0.0034
A	096_E__braziliensis109_Tab_RN	RN, Brazil (096_109_Tab_RN)	096 E braziliensis109 Tab RN	0.1597	0.1467	0.1467	0.1513	0.1592	0.1267	0.1267	0.1267	0.1267	0.1225	0.1231	0.1231	0.1231	0.1273	0.1231	0.1231	0.0034	0.0068	0.0034	0.0034	0.0068
A	098_E__braziliensis111_Tab_RN	RN, Brazil (098_111_Tab_RN)	098 E braziliensis111 Tab RN	0.1597	0.1467	0.1467	0.1513	0.1592	0.1267	0.1267	0.1267	0.1267	0.1225	0.1231	0.1231	0.1231	0.1273	0.1231	0.1231	0.0034	0.0068	0.0034	0.0034	0.0068	0
A	107_276_EB147_AL	AL, Brazil (107_276_EB147_AL)	107 276 EB147 AL	0.1597	0.1467	0.1467	0.1513	0.1592	0.1267	0.1267	0.1267	0.1267	0.1225	0.1231	0.1231	0.1231	0.1273	0.1231	0.1231	0.0034	0.0068	0.0034	0.0034	0.0068	0	0
A	109_292_EB149_AL	AL, Brazil (109_292_EB149_AL)	109 292 EB149 AL	0.1597	0.1467	0.1467	0.1513	0.1592	0.1267	0.1267	0.1267	0.1267	0.1225	0.1231	0.1231	0.1231	0.1273	0.1231	0.1231	0.0034	0.0068	0.0034	0.0034	0.0068	0	0	0
A	101_E__braziliensis116_Sue_FN	FN, Brazil (101_116_Sue_FN)	101 E braziliensis116 Sue FN	0.1553	0.151	0.151	0.1556	0.1635	0.1309	0.1309	0.1309	0.1309	0.1267	0.1273	0.1273	0.1273	0.1316	0.1273	0.1273	0.0068	0.0102	0.0068	0.0068	0.0102	0.0034	0.0034	0.0034	0.0034
A	110_295_EB152_AL	AL, Brazil (110_295_EB152_AL)	110 295 EB152 AL	0.1553	0.151	0.151	0.1556	0.1635	0.1309	0.1309	0.1309	0.1309	0.1267	0.1273	0.1273	0.1273	0.1316	0.1273	0.1273	0.0068	0.0102	0.0068	0.0068	0.0102	0.0034	0.0034	0.0034	0.0034	0
A	100_E__braziliensis115_Sue_FN	FN, Brazil (100_115_Sue_FN)	100 E braziliensis115 Sue FN	0.151	0.1467	0.1467	0.1513	0.1592	0.1267	0.1267	0.1267	0.1267	0.1225	0.1231	0.1231	0.1231	0.1273	0.1231	0.1231	0.0103	0.0137	0.0102	0.0102	0.0068	0.0068	0.0068	0.0068	0.0068	0.0034	0.0034
A	103_267_EB153_PA	PA, Brazil (103_267_EB153_PA)	103 267 EB153 PA	0.1597	0.1467	0.1467	0.1513	0.1592	0.1267	0.1267	0.1267	0.1267	0.1225	0.1231	0.1231	0.1231	0.1273	0.1231	0.1231	0.0034	0.0068	0.0034	0.0034	0.0068	0	0	0	0	0.0034	0.0034	0.0068
A	106_275_EB146_AL	AL, Brazil (106_275_EB146_AL)	106 275 EB146 AL	0.1641	0.151	0.151	0.1556	0.1635	0.1309	0.1309	0.1309	0.1309	0.1267	0.1273	0.1273	0.1273	0.1231	0.1273	0.1273	0.0068	0.0102	0.0068	0.0068	0.0102	0.0034	0.0034	0.0034	0.0034	0.0068	0.0068	0.0103	0.0034
A	095_E__braziliensis108_Tab_RN	RN, Brazil (095_108_Tab_RN)	095 E braziliensis108 Tab RN	0.1597	0.1553	0.1553	0.16	0.168	0.1352	0.1352	0.1352	0.1352	0.1309	0.1316	0.1316	0.1316	0.1359	0.1316	0.1316	0.0103	0.0137	0.0102	0.0102	0.0137	0.0068	0.0068	0.0068	0.0068	0.0034	0.0034	0.0068	0.0068	0.0103
A	080_E__braziliensis90_Sma_MA	MA, Brazil (080_90_Sma_MA)	080 E braziliensis90 Sma MA	0.1597	0.1467	0.1467	0.1513	0.1592	0.1267	0.1267	0.1267	0.1267	0.1225	0.1231	0.1231	0.1231	0.1273	0.1231	0.1231	0.0068	0.0102	0.0068	0.0068	0.0102	0.0034	0.0034	0.0034	0.0034	0.0068	0.0068	0.0103	0.0034	0.0068	0.0103
A	097_E__braziliensis110_Tab_RN	RN, Brazil (097_110_Tab_RN)	097 E braziliensis110 Tab RN	0.1597	0.1467	0.1467	0.1513	0.1592	0.1267	0.1267	0.1267	0.1267	0.1225	0.1231	0.1231	0.1231	0.1273	0.1231	0.1231	0.0103	0.0137	0.0102	0.0102	0.0137	0.0068	0.0068	0.0068	0.0068	0.0103	0.0103	0.0137	0.0068	0.0103	0.0137	0.0034
A	104_268_EB154_PA	PA, Brazil (104_268_EB154_PA)	104 268 EB154 PA	0.1597	0.1467	0.1467	0.1513	0.1592	0.1267	0.1267	0.1267	0.1267	0.1225	0.1231	0.1231	0.1231	0.1273	0.1231	0.1231	0.0068	0.0102	0.0068	0.0068	0.0102	0.0034	0.0034	0.0034	0.0034	0.0068	0.0068	0.0103	0.0034	0.0068	0.0103	0	0.0034
A	081_E__braziliensis91_Sma_MA	MA, Brazil (081_91_Sma_MA)	081 E braziliensis91 Sma MA	0.1597	0.1467	0.1467	0.1513	0.1592	0.1267	0.1267	0.1267	0.1267	0.1225	0.1231	0.1231	0.1231	0.1273	0.1231	0.1231	0.0068	0.0102	0.0068	0.0068	0.0102	0.0034	0.0034	0.0034	0.0034	0.0068	0.0068	0.0103	0.0034	0.0068	0.0103	0	0.0034	0
A	082_E__braziliensis92_Sma_MA	MA, Brazil (082_92_Sma_MA)	082 E braziliensis92 Sma MA	0.1597	0.1467	0.1467	0.1513	0.1592	0.1267	0.1267	0.1267	0.1267	0.1225	0.1231	0.1231	0.1231	0.1273	0.1231	0.1231	0.0068	0.0102	0.0068	0.0068	0.0102	0.0034	0.0034	0.0034	0.0034	0.0068	0.0068	0.0103	0.0034	0.0068	0.0103	0	0.0034	0	0
A	102_E__braziliensis117_Sue_FN	FN, Brazil (102_117_Sue_FN)	102 E braziliensis117 Sue FN	0.1553	0.151	0.151	0.1556	0.1635	0.1309	0.1309	0.1309	0.1309	0.1267	0.1273	0.1273	0.1273	0.1316	0.1273	0.1273	0.0068	0.0102	0.0068	0.0068	0.0102	0.0034	0.0034	0.0034	0.0034	0	0	0.0034	0.0034	0.0068	0.0034	0.0068	0.0103	0.0068	0.0068	0.0068
B South	EX_RJ_2	RJ, Brazil (EX_RJ_2)	EX RJ 2	0.1854	0.153	0.153	0.157	0.1831	0.1563	0.1563	0.1563	0.1563	0.1519	0.1735	0.1735	0.1735	0.1781	0.1556	0.1556	0.1302	0.1304	0.1304	0.1304	0.1346	0.1344	0.1344	0.1344	0.1344	0.1302	0.1302	0.1344	0.1344	0.1386	0.1344	0.1386	0.1386	0.1386	0.1386	0.1386	0.1302
B South	EX_SC_2	SC, Brazil (EX_SC_2)	EX SC 2	0.1854	0.153	0.153	0.157	0.1831	0.1563	0.1563	0.1563	0.1563	0.1519	0.1735	0.1735	0.1735	0.1781	0.1556	0.1556	0.1302	0.1304	0.1304	0.1304	0.1346	0.1344	0.1344	0.1344	0.1344	0.1302	0.1302	0.1344	0.1344	0.1386	0.1344	0.1386	0.1386	0.1386	0.1386	0.1386	0.1302	0
B South	005_E__braziliensis57_For_RJ	RJ, Brazil (005_57_For_RJ)	005 E braziliensis57 For RJ	0.1811	0.1579	0.1579	0.162	0.1883	0.1567	0.1567	0.1567	0.1567	0.1522	0.1785	0.1785	0.1785	0.1831	0.1604	0.1604	0.1304	0.1302	0.1302	0.1302	0.1344	0.1262	0.1262	0.1262	0.1262	0.1221	0.1221	0.1262	0.1262	0.1304	0.1262	0.1304	0.1304	0.1304	0.1304	0.1304	0.1221	0.0068	0.0068
B South	011_E__braziliensis63_For_RJ	RJ, Brazil (011_63_For_RJ)	011 E braziliensis63 For RJ	0.1854	0.162	0.162	0.166	0.1831	0.1652	0.1652	0.1652	0.1652	0.1607	0.1827	0.1827	0.1827	0.1873	0.1645	0.1645	0.1302	0.1221	0.1221	0.1221	0.1262	0.126	0.126	0.126	0.126	0.1219	0.1219	0.126	0.126	0.1302	0.126	0.1302	0.1302	0.1302	0.1302	0.1302	0.1219	0.0068	0.0068	0.0068
B South	036_E__braziliensis49_Gra_SC	SC, Brazil (036_49_Gra_SC)	036 E braziliensis49 Gra SC	0.1808	0.1575	0.1575	0.1615	0.1878	0.1607	0.1607	0.1607	0.1607	0.1563	0.1781	0.1781	0.1781	0.1827	0.16	0.16	0.1344	0.1262	0.1262	0.1262	0.1304	0.1302	0.1302	0.1302	0.1302	0.126	0.126	0.1302	0.1302	0.1344	0.1302	0.1344	0.1344	0.1344	0.1344	0.1344	0.126	0.0034	0.0034	0.0034	0.0034
B South	016_E__braziliensis69_For_RJ	RJ, Brazil (016_69_For_RJ)	016 E braziliensis69 For RJ	0.1854	0.162	0.162	0.166	0.1925	0.1652	0.1652	0.1652	0.1652	0.1607	0.1827	0.1827	0.1827	0.1873	0.1645	0.1645	0.1386	0.1304	0.1304	0.1304	0.1346	0.1344	0.1344	0.1344	0.1344	0.1302	0.1302	0.1344	0.1344	0.1386	0.1344	0.1386	0.1386	0.1386	0.1386	0.1386	0.1302	0.0068	0.0068	0.0068	0.0068	0.0034
B South	018_E__braziliensis71_For_RJ	RJ, Brazil (018_71_For_RJ)	018 E braziliensis71 For RJ	0.1763	0.162	0.162	0.166	0.1831	0.1563	0.1563	0.1563	0.1563	0.1519	0.1735	0.1735	0.1735	0.1781	0.1556	0.1556	0.1302	0.1221	0.1221	0.1221	0.1262	0.126	0.126	0.126	0.126	0.1219	0.1219	0.126	0.126	0.1302	0.126	0.1302	0.1302	0.1302	0.1302	0.1302	0.1219	0.0068	0.0068	0.0068	0.0068	0.0034	0.0068
B South	035_E__braziliensis48_Gra_SC	SC, Brazil (035_48_Gra_SC)	035 E braziliensis48 Gra SC	0.1854	0.153	0.153	0.157	0.1831	0.1563	0.1563	0.1563	0.1563	0.1519	0.1735	0.1735	0.1735	0.1781	0.1556	0.1556	0.1302	0.1221	0.1221	0.1221	0.1262	0.126	0.126	0.126	0.126	0.1302	0.1302	0.1344	0.126	0.1302	0.1344	0.1302	0.1302	0.1302	0.1302	0.1302	0.1302	0.0068	0.0068	0.0068	0.0068	0.0034	0.0068	0.0068
B South	026_E__braziliensis39_Gra_SC	SC, Brazil (026_39_Gra_SC)	026 E braziliensis39 Gra SC	0.1811	0.1579	0.1579	0.162	0.192	0.1611	0.1611	0.1611	0.1611	0.1567	0.1739	0.1739	0.1739	0.1785	0.1604	0.1604	0.1346	0.1265	0.1265	0.1265	0.1307	0.1304	0.1304	0.1304	0.1304	0.1262	0.1262	0.1304	0.1304	0.1346	0.1304	0.1346	0.1346	0.1346	0.1346	0.1346	0.1262	0.0068	0.0068	0.0068	0.0068	0.0034	0.0068	0.0068	0.0068
B South	034_E__braziliensis47_Gra_SC	SC, Brazil (034_47_Gra_SC)	034 E braziliensis47 Gra SC	0.1808	0.1575	0.1575	0.1615	0.1878	0.1607	0.1607	0.1607	0.1607	0.1563	0.1781	0.1781	0.1781	0.1827	0.16	0.16	0.1344	0.1262	0.1262	0.1262	0.1304	0.1302	0.1302	0.1302	0.1302	0.126	0.126	0.1302	0.1302	0.1344	0.1302	0.1344	0.1344	0.1344	0.1344	0.1344	0.126	0.0034	0.0034	0.0034	0.0034	0	0.0034	0.0034	0.0034	0.0034
B North	115_E__braziliensis104_Tab_RN	RN, Brazil (115_104_Tab_RN)	115 E braziliensis104 Tab RN	0.1728	0.1697	0.1697	0.1693	0.192	0.1693	0.1693	0.1693	0.1693	0.1739	0.2069	0.2069	0.2069	0.2069	0.1559	0.1559	0.1781	0.1693	0.1693	0.1693	0.1648	0.1735	0.1735	0.1735	0.1735	0.1781	0.1781	0.1735	0.1735	0.1735	0.1827	0.1735	0.1735	0.1735	0.1735	0.1735	0.1781	0.1195	0.1195	0.1192	0.1195	0.1153	0.1195	0.1195	0.1112	0.1192
B North	116_E__braziliensis105_Tab_RN	RN, Brazil (116_105_Tab_RN)	117 280 EB134 AL	0.1728	0.1697	0.1697	0.1693	0.192	0.1693	0.1693	0.1693	0.1693	0.1739	0.2069	0.2069	0.2069	0.2069	0.1559	0.1559	0.1781	0.1693	0.1693	0.1693	0.1648	0.1735	0.1735	0.1735	0.1735	0.1781	0.1781	0.1735	0.1735	0.1735	0.1827	0.1735	0.1735	0.1735	0.1735	0.1735	0.1781	0.1195	0.1195	0.1192	0.1195	0.1153	0.1195	0.1195	0.1112	0.1192
B North	117_280_EB134_AL	AL, Brazil (117_280_EB134_AL)	116 E braziliensis105 Tab RN	0.1728	0.1697	0.1697	0.1693	0.192	0.1693	0.1693	0.1693	0.1693	0.1739	0.2069	0.2069	0.2069	0.2069	0.1559	0.1559	0.1781	0.1693	0.1693	0.1693	0.1648	0.1735	0.1735	0.1735	0.1735	0.1781	0.1781	0.1735	0.1735	0.1735	0.1827	0.1735	0.1735	0.1735	0.1735	0.1735	0.1781	0.1195	0.1195	0.1192	0.1195	0.1153	0.1195	0.1195	0.1112	0.1192
				B VS C	0.1519	0.1925	15.19	19.25	15.19–19.25
				WITHIN A	0	0.1641	0	16.41	0–16.41
				A VS B	0.1219	0.2069	12.19	20.69	12.19–20.69
				WITHIN B	0	0.1195	0	11.95	0–11.95
				WITHIN C	0	0.1346	0	13.46	0–13.46
				A VS C	0.1182	0.214	11.82	21.4	11.82–21.4
				WITHIN B South	0	0.0068	0	0.68	0–0.68
				WITHIN B North	0	0.1153	0	11.53	0–11.53
				B North vs south	0.1112	0.1195	11.12	11.95	11.12–11.95
					MIN	MAX	%	%
				A-Chile vs other A	0.1186	0.1359	11.86	13.59	11.86–13.59
	115_E__braziliensis104_Tab_RN	RN, Brazil (115_104_Tab_RN)
	116_E__braziliensis105_Tab_RN	RN, Brazil (116_105_Tab_RN)
	117_280_EB134_AL	AL, Brazil (117_280_EB134_AL)
[truncated: 4 more columns]
