# Supplementary material for: Multiple transisthmian divergences, extensive cryptic diversity, occasional long‐distance dispersal, and biogeographic patterns in a marine coastal isopod with an amphi‐American distribution
Source: Ecol Evol. 2016 Oct 6;6(21):7794–808. doi: 10.1002/ece3.2397 (PMC6093162; doi:10.1002/ece3.2397)
Supplement: Supplementary file 12 — Dataset S1. Annotated 12S rDNA alignment in Nexus format. [file ECE3-6-7794-s012.nex]

#NEXUS 
[MacClade 4.06 registered to Jim Woolley, Texas A&M University]


BEGIN DATA;
	DIMENSIONS  NTAX=91 NCHAR=463;
	FORMAT DATATYPE=DNA  MISSING=? GAP=- ;
MATRIX
[                           10        20        30        40        50        60        70        80        90        100       110       120       130       140       150       160       170       180       190       200       210       220       230       240       250       260       270       280       290       300       310       320       330       340       350       360       370       380       390       400       410       420       430       440       450       460 ]
[                           .         .         .         .         .         .         .         .         .         .         .         .         .         .         .         .         .         .         .         .         .         .         .         .         .         .         .         .         .         .         .         .         .         .         .         .         .         .         .         .         .         .         .         .         .         .   ]

EXP_12S            gggggggggtgaaatcccccccggtgggtggtggacccctttaaaaaaaccccttgagatataccgggattagataccccg-tatacaaaggtgactaggga-ggggggtagtaacggttatggaccccaaacccaaagaacttgggggcagcctatccagctagaggagcctgccccgtgaccgataccacccgataaccccaaccccccgcatgtctgtataccgccgtctaacctctagccacaaggttgaggtggatgggccc-ccccccaagacaggtctaggtgcaatgtatcg-gggggaggcggtgggttacattcc--ttatgggggggaccccccc-cccaggggggggggaaaaagggatttatgtttgcgggggggttggatgcctttt--------------------------------------------------------------   [394]
EXK_12S            gggggggggtgaaatcccccccggtgggtgggggatt-cttcggcctaaccccccggcatacaccgggattaaataccccgctatacgggggaaaccaggat-ggggggtagtaacggctatgacccccaaacccaaaaaacttggcggcagcccatccagctaaaggagcctgccccgtaaccaataccacccgataaccccaaccccccgcatgtttgtataccgccgcctaacctctagccacaaggttggggtggatgggccc-cccaccaaggcaggtcaaggtgcaccgtatcg-ggggggggaggtgggttacattcc--ccgtggggggaaccccccc-cccaggggggggggaaaaatgtttttttttttcccgggggtttaaacccccccc-ccaaaaagccctggggcgttttaattttcccccttcctttttttaaaatttaaaaaaatt-   [454]
Ebra7              gggggggagtgaaatcccccctctatgcagggcacttctgtgagcctaaccccccaacataaaccgggattagataccccgctatatgggggaggtttg-ag-ggggggtagtaacggctaggtcccccaaacccaaagaacttggcggcagcccacccaactagaggagcctgccccataaccgacaccacccgttagc-ccaaccccccgcatgtttgtataccgccgtctaatctttagcccccaggctaaggtgtaaaggaga-ccccctaagacaggtcgaggtgcagcgcattg-gggggaggaggtgggctacagttccattg-ggagcagaccccccttatataggggaggggcaagatggatttagaggtaccggggggtcagtaccccccc-gcgaattggatttgggccgtgtacatatcgcccgtcactctcaataaacttgagataagtc   [456]
Ebra9              gggggggagtgaaatcccccctctatgcagggcatttctgtgagcctaaccccccaacataaaccgggattagataccccgctatatgggggaggtttg-ag-ggggggtagtaacggctaggtcccccaaacccaaagaacttggcggcagcccacccaactagaggagcctgccccataaccgacaccacccgttagc-ccaaccccccgcatgtttgtataccgccgtctaatctttagcccccaggctaaggtgtaaaggaga-ccccctaagacaggtcgaggtgcagcgcattg-gggggaggaggtgggctacagttccattg-ggagcagaccccccttatataggggaggggcaagatggatttagaggtaccggggggtcagtaccccccc-gcgaattggatttgggccgtgtacatatcgcccgtcactctcaataaacttgagataagtc   [456]
CAR_38_5           -----------------------------------------------------------taaaccgggattagataccccgctatatgggggaggttagaag-ggggggtagtaacggttaggccccccaaacccaaagaacttggcggcagcccacccaactagaggagcctgccccgtaaccgataccacccgttagc-ccaacctcccgtgtgtatgtataccgccgtctaatctttaacccctaagttaaggtaaaaaggtaa-ccccctaagacaggtcgaggtgcagcgtattg-ggagggggaggtgggctacagttcctctg-tgagcagacccccctttgataggggaggggcaagatggatttagaggtaccggggggtcagtaccccccc-gcgaattggatttgggccgtgtacatatcgcccgtcactctcaacaaacttgagat-----   [393]
EXCAR8_1           -----------------------------------------------------------taaaccgggattagataccccgctatatggagggggttcgaaa-ggggggtagtaacggctaggttccccaaacccaaagaacttggcggcagcttacccaactagaggagcctgccccgtaaccgatatcacccgttagt-ttgaccttccgtatgtttgtataccgccgtctaatctttaacttccaagttaaggtagcaaggtta-cctcttaagacaggtcgaggtgcagcgtatcg-gaaggaggaggtgggctacaattccgctg-gtagcagacttttct-gttataggagaaggcaagatggatttagaggtatcggggggttagtatcccccc-gtgaattggatttaagccgtgtacatatcgcccgtcactctcaacaaacttgagat-----   [392]
Exci1_3_4_Tulum    AAGGGGGGGTGAAATCCCCTTTTTATAGAGAATAGCTTTTCGGGCTTAACCCTCCAGGATAAACCGGGATTAGATACCCCGCTATATGGAGAGGGTTCGTAA-GGGGGGTAGTAACGGCTAGGTCCCCCAAACCCAAAGAACTTGGCGGCAGCTTACCCAACTAGAGGAGCCTGCCCCGTAACCGATACCACCCGTTAGT-TTGACCTTCCGTATGTTTGTATACCGCCGTCTAATCTTTAACTTCTAGGTTAAGGTAGCAAGGCCA-CCCCCTAAGACAGGTCGAGGTGCAGCGTATCG-GAAGGTGGAGGTGGGCTACAATTCCTCTG-GTAGCAGACTTTTCT-ATTATAGGAGAAGGCAAGATGGATTTAGAGGTACCGGGGGGTTAATACCCCCCC-GCGAATTGGATTTAAGCCGTGTACATATCGCCCGTCACTCTCAATAAACTTGAGATA----   [452]
BCA9E._br          -------------------------------------------------------------------------------------atggagagggttcgtaa-ggggggtagtaacggctaggtcccccaaacccaaagaacttggcggcagcttacccaactagaggagcctgccccgtaaccgataccacccgttaat-ttgaccttccgtatgtttgtataccgccgtctaatctttaacttctaggttaaggtagcaaggtca-ccccctaagacaggtcgaggtgcagcgtatcg-gaaggtggaggtgggctacaattcctttg-gtagcagactttttt-attatagaagaaggcaagatggatttagaggtaccggggggttagtaccccccc-gcgaattggatttaagccgtgt---------------------------------------   [332]
BCA15E._b          -------------------------------------------------------------------------------------atggagagggttcgtaa-ggggggtagtaacggctaggtcccccaaacccaaagaacttggcggcagcttacccaactagaggagcctgccccgtaaccgataccacccgttaat-ttgaccttccgtatgtttgtataccgccgtctaatctttaacttctaggttaaggtagcaaggtca-ccccctaagacaggtcgaggtgcagcgtatcg-gaaggtggaggtgggctacaattcctttg-gtagcagactttttt-attatagaagaaggcaagatggatttagaggtaccggggggttagtaccccccc-gcgaattggatctaagccgtgt---------------------------------------   [332]
BCA5E._br          -------------------------------------------------------------------------------------atggagagggttcgtaa-ggggggtagtaacggctaggtcccccaaacccaaagaacttggcggcagcttacccaactagaggagcctgccccgtaaccgataccacccgttaat-ttgaccttccgtatgtttgtataccgccgtctaatctttaacttctaggttaaggtagcaaggtta-ccccctaagacaggtcgaggtgcagcgtatcg-gaaggtggaggtgggctacaattcctttg-gtagcagactttttt-attatagaaaaaggcaagatggatttagaggtaccggggggttagtaccccccc-gcgaattggatttaagccgtgt---------------------------------------   [332]
SHMY7E._b          -------------------------------------------------------------------------------------atggagagggttcgtaa-ggggggtagtaacggctaggtcccccaaacccaaagaacttggcggcagcttacccaactagaggagcctgccccgtaaccgataccacccgttagt-ttgaccttccgtatgtttgtataccgccgtctaatctttaacttttaggttaaggtagcaaggcca-ccccctaagacaggtcgaggtgcagcgtatcg-gaaggtggaggtgggctacaattcctctg-gtagcagacttttct-attataggagaaggcaagatggatttagaggtaccggggggttaataccccccc-gcgaattggatttaagccNNNN---------------------------------------   [332]
SHMY4E._b          -------------------------------------------------------------------------------------atggagagggttcgtaa-ggggggtagtaacggctaggtcccccaaacccaaagaacttggcggcagcttacccaactagaggagcctgccccgtaaccgataccacccgttagt-ttgaccttccgtatgtttgtataccgccgtctaatctttaacttttaggttaaggtagcaaggcca-ccccctaagacaggtcgaggtgcagcgtatcg-gaaggtggaggtgggctacaattcctctg-gtagcagacttttct-attataggagaaggcaagatggatttagaggtaccggggggttaataccccccc-gcgaattggatttaagccgtgt---------------------------------------   [332]
MCQ11E._b          -------------------------------------------------------------------------------------atggagagggttcgtaa-ggggggtagtaacggctaggtcccccaaacccaaagaacttggcggcagcttacccaactagaggagcctgccccgtaaccgataccacccgttagt-ttgaccttccgtatgtttgtataccgccgtctaatctttaacttctaggttaaggtagcaaggcca-ccccctaagacaggtcgaggtgcagcgtatcg-gaaggtggaggtgggctacaattcctctg-gtagcagacttttct-attataggagaaggcaagatggatttagaggtaccggggggttaataccccccc-gcgaattggatttaagccgtgt---------------------------------------   [332]
MCQ6E._br          -------------------------------------------------------------------------------------atggagagggttcgtaa-ggggggtagtaacggctaggttccccaaacccaaagaacttggcggcagcttacccaactagaggagcctgccccgtaaccgataccacccgttagt-ttgaccttccgtatgtttgtataccgccgtctaatctttaacttctaggttaaggtagcaaggcca-ccccctaagacaggtcgaggtgcagcgtatcg-gaaggtggaggtgggctacaattcctctg-gtagcagacttttct-attataggagaaggcaagatggatttagaggtaccggggggttaataccccccc-gcgaattggatttaagccgtgt---------------------------------------   [332]
MCQ2E._br          -------------------------------------------------------------------------------------atggagagggttcgtaa-ggggggtagtaacggctaggttccccaaacccaaagaacttggcggcagcttacccaactagaggagcctgccccgtaaccgataccacccgttagc-ttgaccttccgtatgtttgtataccgccgtctaatctttaacttctaggttaaggtagcaaggcca-ccccctaagacaggtcgaggtgcagcgtatcg-gaaggtggaggtgggctacaattcctctg-gtagcagacttttct-attataggagaaggcaagatggatttagaggtaccggggggttaataccccccc-gcgaattggatttaagccgtgt---------------------------------------   [332]
BCA10E._b          -------------------------------------------------------------------------------------atggagagggttcgtaa-ggggggtagtaacggctaggtcccccaaacccaaagaacttggcggcagcttacccaactagaggagcctgccccgtaaccgataccacccgttagt-ttgaccttccgtatgtttgtataccgccgtctaatctttaacttctaggttaaggtagcaaggcca-ccccttaagacaggtcgaggtgcagcgtatcg-gaaggtggaggtgggctacaattcctctg-gtagcagacttttct-attataggagaaggcaagatggatttagaggtaccggggggttaataccccccc-gcgaattggatttaagccgtgt---------------------------------------   [332]
SHMY2E._b          -------------------------------------------------------------------------------------atggagagggttcgtaa-ggggggtagtaacggctaggtcccccaaacccaaagaacttggcggcagcttacccaactagaggagcctgccccgtaaccgataccacccgttagt-ttgaccttccgtatgtttgtataccgccgtctaatctttaacttctaggttaaggtagcaaggcca-ccccctaagacaggtcgaggtgcagcgtatcg-gaaggtggaggtgggctacaattcctctg-gtagcagacttctct-attataggagaaggcaagatggatttagaggtaccggggggttaataccccccc-gcgaattggatttaagccgtgt---------------------------------------   [332]
MCQ8E._br          -------------------------------------------------------------------------------------atggagagggttcgtaa-ggggggtagtaacggctaggacccccaaacccaaagaacttggcggcagcttacccaactagaggagcctgccccgtaaccgataccacccgttagt-ttgaccttccgtatgtttgtataccgccgtctaatctttaacttctaggttaaggtagcaaggcca-ccccctaagacaggtcgaggtgcagcgtatcg-gaaggtggaggtgggctacaattcctctg-gtagcagacttttct-attataggagaaggcaagatggatttagaggtaccggggggttaataccccccc-gcgaattggatttaagccgtgt---------------------------------------   [332]
SHMY9E._b          -------------------------------------------------------------------------------------atggagagggttcgtaa--gggggtagtaacggctaggtcccccaaacccaaagaacttggcggcagcttacccaactagaggagcctgccccgtaaccgataccacccgttagt-ttgaccttccgtatgtttgtataccgccgtctaatctttaacttttaggttaaggtagcaaggcca-ccccctaagacaggtcgaggtgcagcgtatcg-gaaggtggaggtgggctacaattcctctg-gtagcagacttttct-attataggagaaggcaagatggatttagaggtaccggggggttaataccccccc-gcgaattggatttaagccgtgt---------------------------------------   [331]
BCA11E._b          -------------------------------------------------------------------------------------atggagagggttcgtaa-ggggggtagtaacggctaggtcccccaaacccaaagaacttggcggcagcttacccaactagaggagcctgccccgtaaccgataccacccgttagt-ttgaccttccgtatgtttgtataccgccgtctaatctttaacttctaggttaaggtagcaaggtca-ccccctaagacaggtcgaggtgcagcgtatcg-gaaggtggaggtgggctacaattcctctg-gtagcagacttttttaattatagaagaaggcaagatggatttagaggtaccggggggttagtaccccccc-gcgaattggatttaagccgtgt---------------------------------------   [333]
SELM7E._b          -------------------------------------------------------------------------------------atgaagggggttcgaaa-ggggggtagtaacggttaggttccccaaacccaaagaacttggcggcagcctacccaactagaggagcctgccccgtaaccgataccacccgttaat-ttgaccttttgtatgtttgtataccgccgtctaatctttaacttctaggttaaggtgctaaggtaa-ccccctaagacaggtcgaggtgcagcgtatca-gaaggggaaggtgggctacaattccattg-gtagcagacccctta-attata-gggggggcaagatggatttagaggtaccggggggtcaacatcccctc-gcgaattggatttaggccgtg----------------------------------------   [330]
XBS9E._br          -------------------------------------------------------------------------------------atgaagggggttcgaaa-ggggggtagtaacggttaggttccccaaacccaaagaacttggcggcagcctacccaactagaggagcctgccccgtaaccgataccacccgttaat-ttgaccttttgtatgtatgtataccgccgtctaatctttaacttctaggttaaggtgctaaggtaa-ccccctaagacaggtcgaggtgcagcgtatca-gaaggggaaggtgggctacaattccattg-gtagcagacccctta-attataggggggggcaagatggatttagaggtaccggggggtcaacatcccctc-gcgaattggatttaggccgtgt---------------------------------------   [332]
ADE1E._br          -------------------------------------------------------------------------------------atgaagggggttcgaaa-ggggggtagtaacggttaggttccccaaacccaaagaacttggcggcagcctacccaactagaggagcctgccccgtaaccgataccacccgttaat-ttgaccttttgtatgtttgtataccgccgtctaatctttaacttctaggttaaggtgctaaggtaa-ccccctaagacaggtcgaggtgcagcgtatca-gaaggggaaggtgggctacaattccattg-gtagcagacccctta-attataggggggggcaagatggatttagaggtaccggggggtcaacatcccccc-gcgaattggatttaggccgtgt---------------------------------------   [332]
BS4E._bra          -------------------------------------------------------------------------------------atgaagggggttcgaaa-ggggggtagtaacggttaggttccccaaacccaaagaacttggcggcagcctacccaactagaggagcctgccccgtaaccgataccacccgttaat-ttgaccttttgtatgtttgtataccgccgtctaatctttaacttctaggttaaggtgctaaggtaa-ccccctaagacaggtcgaggtgcagcgtatca-gaaggggaaggtgggctacaattccattg-gtagcagacccctta-attata-gggggggcaagatggatttagaggtaccggggggtcaacatcccctc-gcgaattggatttaggccgtgt---------------------------------------   [331]
SELM19             -------------------------------------------------------------------------------------NtgaNggggNttcgaaa-ggggggtNNtaacggttaggttccccaaacccaaagaacttggcggcagcctacccaactagaggagcctgccccgtaaccgataccacccgttaat-ttgaccttttgtatgtttgtataccgccgtctaatctttaacttctaggttaaggtgctaaggtaa-ccccctaagacaggtcgaggtgcagcgtatca-gaaggggaaggtgggctacaattccattg-gtagcagacccctta-attata-gggggggcaagatggatttagaggtaccggggggtcaacatcccctc-gcgaattggatttaggccgtgt---------------------------------------   [331]
SELM20             -------------------------------------------------------------------------------------Ntgaagggggttcgaaa-ggggggtagtaacggttaggttccccaaacccaaagaacttggcggcagcctacccaactagaggagcctgccccgtaaccgataccacccgttaat-ttgaccttttgtatgtttgtataccgccgtctaatctttaacttctaggttaaggtgctaaggtaa-ccccctaagacaggtcgaggtgcagcgtatca-gaaggggaaggtgggctacaattccattg-gtagcagacccctta-attata-gggggggcaagatggatttagaggtaccggggggtcaacatcccctc-gcgaattggatttaggccgtgt---------------------------------------   [331]
SELM16             -------------------------------------------------------------------------------------atgaagggggttcgaaa-ggggggtagtaacggttaggttccccaaacccaaagaacttggcggcagcctacccaactagaggagcctgccccgtaaccgataccacccgttaat-ttgaccttttgtatgtttgtataccgccgtctaatctttaacttctaggttaaggtgctaaggtaa-ccccctaagacaggtcgaggtgcagcgtatca-gaaggggaaggtgggctacaattccattg-gtagcagacccctta-attata-gggggggcaagatggatttagaggtaccggggggtcaacatcccctc-gcgaattggatttaggccgtgN---------------------------------------   [331]
SELM17             -------------------------------------------------------------------------------------atgaagggggttcgaaa-ggggggtagtaacggttaggttccccaaacccaaagaacttggcggcagcctacccaactagaggagcctgccccgtaaccgataccacccgttaat-ttgaccttttgtatgtttgtataccgccgtctaatctttaacttctaggttaaggtgctaaggtaa-ccccctaagacaggtcgaggtgcagcgtatca-gaaggggaaggtgggctacaattccattg-gtagcagacccctta-attata-gggggggtaagatggatttagaggtaccggggggtcaacatcccctc-gcgaattggatttaggccgtgt---------------------------------------   [331]
SELM11E.           -------------------------------------------------------------------------------------atgaagggggttcgaaa-ggggggtagtaacggttaggttccccaaacccaaagaacttggcggcagcctacccaactagaggagcctgccccgtaaccgataccacccgttaat-ttgaccttttgtatgtttgtataccgccgtctaatctttaacttctaggttaaggtgctaaggtaa-ccccctaagacaggtcgaggtgcagcgtatca-gaaggggaaggtgggctacaattccattg-gtagcggacccctta-attata-gggggggcaagatggatttagaggtaccggggggtcaacatcccctc-gcgaattggatttaggccgtgt---------------------------------------   [331]
SELM6E._b          -------------------------------------------------------------------------------------atgaagggggttcgaag-ggggggtagtaacggttaggttccccaaacccaaagaacttggcggcagcctacccaactagaggagcctgccccgtaaccgataccacccgttaat-ttgaccttttgtatgtttgtataccgccgtctaatctttaacttctaggttaaggtgctaaggtaa-ccccctaagacaggtcgaggtgcagcgtatca-gaaggggaaggtgggctacaattccattg-gtagcagacccctta-attata-gggggggcaagatggatttagaggtaccggggggtcaacatcccctc-gcgaattggatttaggccgtgt---------------------------------------   [331]
XBS4E._br          -------------------------------------------------------------------------------------atgaagggggttcgaaa-ggggggtagtaacggttaggttccccaaacccaaagaacttggcggcagcctacccaactagaggagcctgccccgtaaccgataccacccgttaat-ttgaccttttgtatgtttgtataccgccgtctaatctttaacttctaggttaaggtgttaaggtaa-ccccctaagacaggtcgaggtgcagcgtatca-gaaggggaaggtgggctacaattccattg-gtagcagacccctta-attata-gggggggcaagatggatttagaggtaccggggggtcaacatcccctc-gcgaattggatttaggccgtgt---------------------------------------   [331]
SELM10E.           -------------------------------------------------------------------------------------atgaagggggttcgaaa-ggggggtagtaacggttaggttccccaaacccaaagaacttggcggcagcctacccaactagaggagcctgccccgtaaccgataccacccgttaat-ttgaccttttgtatgtttgtataccgccgtctaatctttaacttctaggttaaggtgctaaggtaa-ccccctaagacaggtcgaggtgcagcgtatca-gaaggggaaggtgggctacaatttcattg-gtagcagacccctta-attata-gggggggcaagatggatttagaggtaccggggggtcaacatcccctc-gcgaattggatttaggccgtgt---------------------------------------   [331]
SELM23             -------------------------------------------------------------------------------------atgaagggggttcgaaa-ggggggtagtaacggttaggttccccaaacccaaagaacttggcggcagcctacccaactagaggagcctgccccgtaaccgataccacccgttaat-ttgaccttttgtatgtttgtataccgccgtctaatctttaacttctaggttaaggtgctaaggtaa-ccccctaagacaggtcgaggtgcagcgtatca-gagggggaaggtgggctacaatttcattg-gtagcagacccctta-attata-gggggggcaagatggatttagaggtaccggggggtcaacatcccctc-gcgaattggatttaggccgtgt---------------------------------------   [331]
ADE16E._b          -------------------------------------------------------------------------------------atgaagggggttcgaaa-ggggggtagtaacggttaggttccccaaacccaaagaacttggcggcagcctacccaactagaggagcctgccccgtaaccgataccacccgttaat-ttgaccttttgtatgtttgtataccgccgtctaatctttaacttctaggttaaggtgctaaggtaa-ccccctaagacaggtcgaggtgcagcgtatca-gaaggggaaggtgggctacaattccattg-gtagcagacccctta-attata-gggggggcaagatggatttagaggtaccggggggtcaacatcccccc-gcgaattggatttaggccgtgt---------------------------------------   [331]
ADE10E._b          -------------------------------------------------------------------------------------NNgaagggggttcgaaa-ggggggtagtaacggttaggttccccaaacccaaagaacttggcggcagcctacccaactagaggagcctgccccgtaaccgataccacccgttaat-ttgaccttttgtatgtttgtataccgccgtctaatctttaacttctaggttaaggtgctaaggtaa-ccccctaagacaggtcgaggtgcagcgtatca-gaaggggaaggtgggctacaattccattg-gtagcagacccctta-attata-gggggggcaagatggatttagaggtaccggggggtcaacatcccccc-gcgaattggatttaggccgtgt---------------------------------------   [331]
ADE15E._b          -------------------------------------------------------------------------------------atgaagggggttcgaaa-ggggggtagtaacggttaggttccccaaacccaaagaacttggcggtagcctacccaactagaggagcctgccccgtaaccgataccacccgttaat-ttgaccttttgtatgtttgtataccgccgtctaatctttaacttctaggttaaggtgctaaggtaa-ccccctaagacaggtcgaggtgcagcgtatca-gaaggggaaggtgggctacaattccattg-gtagcagacccctta-attata-gggggggcaagatggatttagaggtaccggggggtcaacatcccccc-gcgaattggatttaggccgtgt---------------------------------------   [331]
BS11E._br          -------------------------------------------------------------------------------------atgaagggggttcgaaa-ggggggtagtaacggttaggttccccaaacccaaagaacttggcggcagcctacccaactagaggagcctgccccgtaaccgataccacccgttaat-ttgaccttttgtatgtttgtataccgccgtctaatctttaacttctaggttaaggtgctaaggtaa-ccctttaagacaggtcgaggtgcagcgtatca-gaaggggaaggtgggctacaattccattg-gtagcagacccctta-attata-gggggggcaagatggatttagaggtaccggggggtcaacatcccctc-gcgaattggatttaggccgtgt---------------------------------------   [331]
XBS8E._br          -------------------------------------------------------------------------------------atgaagggggttcgaaa-ggggggtagtaacggttaggttccccaaacccaaagaacttggcggcagcctacccaactagaggagcctgccccgtaaccgataccacccgttaat-ttgaccttttgtatgtatgtataccgccgtctaatctttaacttctaggttaaggtgctaaggtaa-ccccctaagacaggtcgaggtgcagcgtatca-gaaggggaaggtgggctacaattccattg-gtagcagacccctta-attata-gggggggcaagatggatttagaggtaccggggggtcaacatcccctc-gcgaattggatttaggccgtgt---------------------------------------   [331]
SELM22             -------------------------------------------------------------------------------------atgaagggggttcgaaa-ggggggtagtaacggttaggttccccaaacccaaagaacttggcggcagcctacccaactagaggagcctgccccgtaaccgataccacccgttaat-ttgaccttttgtatgtatgtataccgccgtctaatctttaacttctaggttaaggtgctaaggtaa-ccccctaagacaggtcgaggtgcagcgtatca-gaaggggaaggtgggctacaattccattg-gtagcagacccctta-attata-gggggggcaagatggatttagaggtaccggggagtcaacatcccctc-gcgaattggatttaggccgtgt---------------------------------------   [331]
SELM14             -------------------------------------------------------------------------------------Ntgaagggggttcgaaa-ggggggtagtaacggttaggttccccaaacccaaagaacttggcggcagcctacccaactagaggagcctgccccgtaaccgataccacccgttaat-ttgaccttttgtatgtatgtataccgccgtctaatctttaacttctaggttaaggtgctaaggtaa-ccccctaagacaggtcgaggtgcagcgtatca-gaaggggaaggtgggctacaattctattg-gtagcagacccctta-attata-gggggggcaagatggatttagaggtaccggggggtcaacatcccctc-gcgaattggatttaggccgtgt---------------------------------------   [331]
SELM18             -------------------------------------------------------------------------------------atgaagggggttcgaaa-ggggggtagtaacggttaggttccccaaacccaaagaacttggcggcagcctacccaactagaggagcctgccccgtaaccgataccacccgttaat-ttgaccttttgtatgtatgtataccgccgtctaatctttaacttctaggttaaggtgctaaggtaa-ccccctaagacaggtcgaggtgcagcgtatca-gaaggggaaggtgggctacaattctattg-gtagcagacccctta-attata-gggggggcaagatggatttagaggtaccggggggtcaacatcccctc-gcgaattggatttaggccgtgt---------------------------------------   [331]
BS1E._bra          -------------------------------------------------------------------------------------atgaagg-ggttcgaaa-ggggggtagtaacggttaggttccccaaacccaaagaacttggcggcagcctacccaactagaggagcctgccccgtaaccgataccacccgttaat-ttgaccttttgtatgtttgtataccgccgtctaatctttaacttctaggttaaggtgctaaggtaa-ccccctaagacaggtcgaggtgcagcgtatca-gaaggggaaggtgggctacagtttcattg-gtagcagacccctta-attata-gggggggcaagatggatttagaggtaccggggggtcaacatcccctc-gcgaattggatttaggccgtgt---------------------------------------   [330]
SELM12E.           -------------------------------------------------------------------------------------atgaagggggttcgaaa-ggggggtagtaacggttaggttccccaaacccaaagaacttggcggcagcctacccaactagaggagcctgccccgtaaccgataccacccgttaat-ttgaccttttgtatgtatgtataccgccgtctaatctttaacttctaggttaaggtgctaaggtaa-ccccctaagacaggtcgaggtgcagcgtatca-gaaggggaaggtgggctacaattctattg-gtagcagacccctta-attataggggggggcaagatggatttagaggtaccggggggtcaacatcccctc-gcgaattg-atttaggNNNNNN---------------------------------------   [331]
EX270_1            -----------------------------------------------------------taaaccgggattagataccccgttatatagggggggtttaaag-ggggggtagtaacggctatggtccccaaacccaaagaacttggcggcagctcacccaactagaggaacctgccccgtaaccgataccacccgttagc-ccaaccctccatatgtatgtataccgccgtctaacctttaacttctaggttaaggtgatatggttg-cccacaaagacaggtcgaggtgcagcgtattg-ggggggggaggtgggttacaatcc--ctatggggcggaccccttc-tttacagggggggttaagatggatttagaggtagcggggggttaatatccccct-gtgaattggatttgggccgtgtacatatcgcccgtcactctcaataaacttgagat-----   [391]
EX124_1            -----------------------------------------------------------taaaccgggattagataccccgttatatagggggggtttgaag-ggggggtagtaacggctatggtccccaaacccaaagaacttggcggcagctcacccaactagaggaacctgccccgtaaccgataccacccgttagc-cccacctcccatatgtatgtataccgccgtctaacctttaacttctaggttaaggtgatatggttg-cccacaaagacaggtcgaggtgcagcgtattg-ggagggggaggtgggttacaatcc--ctatggggcggatccctccctttgcggggggggttaagatggatttagaggtagcggggggttagtatcccccc-gtgaattggatttgggccgtgtacatatcgcccgtcactctcaataaacttgagat-----   [392]
CAR15_1            -----------------------------------------------------------taaaccgggattagataccccgctatatagggggggtttgaag-ggggggtagtaacggctatggtccccaaacccaaagaacttggcggcagcctacccaactagaggaacctgccccataaccgataccacccgttaac-ccaaccccctatatgtttgtataccgccgtctaacctttaactactaggttaaggtggaatggtcc-cccattaagacaggtcgaggtgcagcgcattg-gggggaggaggtgggttacagtcc--ccatggggcggaccttctt-tttatagggaaggctaagatggatttagaggtagcgtggggtcaatacccccac-gtgaattggatttaggccgtgtacatatcgcccgtcactctcaataaatttgagat-----   [391]
LB1E._bra          -------------------------------------------------------------------------------------atggagggggtttgaaa-ggggggtagtaccggctatggcccccaaacccaaaggacttggcggcagcccacccaactagaggagcctgccccataaccgatatcacccgttaac-ccaaccttccatatgtttgtataccgccgtctaacctttaaccttcaggttaaggtggaaaggaga-ccccctaagacaggtcgaggtgcagcgcattg-ggaggaggaggtgggctacagttctattattgagcggatctttct-cttatagggaagactaagatggatttagaggtagcggggggtcaatacctcccc-gtgaattggatttgggccgtgt---------------------------------------   [333]
prco6E._b          -------------------------------------------------------------------------------------atggagggggtttgaaa-ggggggtagtaccggctatggcccccaaacccaaaggacttggcggcagcccacccaactagaggagcctgccccataaccgataccacccgttaac-ccaaccttccatatgtttgtataccgccgtctaacctttaaccttcaggttaaggtggaaaggaga-ccccctaagacaggtcgaggtgcagcgcattg-ggaggaggaggtgggctacagttctattattgagcggatctttct-cttatagggaagactaagatggatttagaggtagcggggggtcaatacctcccc-gtgaattggatttgggccNNNN---------------------------------------   [333]
prco3E._b          -------------------------------------------------------------------------------------atggagggggtttgaaa-ggggggtagtaccggctatggcccccaaacccaaaggacttggcggcagcccacccaactagaggagcctgccccataaccgataccacccgttaac-ccaaccttccatatgtttgtataccgccgtctaacctttaaccttcaggttaaggtggaaaggaga-ccccctaagacaggtcgaggtgcagcgcattg-ggaggaggaggtgggctacagttctattattgagcggatctttct-tttatagggaagactaagatggatttagaggtagcggggggtcaatacctcccc-gtgaattggatttgggccgtgt---------------------------------------   [333]
PRco13E.           -------------------------------------------------------------------------------------atggagggggtttgaaa-ggggggtagtaccggctatggcccccaaacccaaaggacttgtcggcagcccacccaactagaggagcctgccccataaccgataccacccgttaac-ccaaccttccatatgtttgtataccgccgtctaacctttaaccttcaggttaaggtggaaaggagacccccctaagacaggtcgaggtgcagcgcattg-ggaggaggaggtgggctacagttctattattgagcggatctttct-cttatagggaagactaagatggatttagaggtagcggggggtcaatacctcccc-gtgaattggatttgggccgtgt---------------------------------------   [334]
CSW16E._b          -------------------------------------------------------------------------------------atggagggggtttgaaa-ggggggtagtaccggctatggcccccaaacccaaaggacttggcggcagcccacccaactagaggagcctgccccataaccgataccacccgttaac-ccaaccttccatatgtttgtataccgccgtctaacctttaaccttcaggttaaggtggaaaggagacccccctaagacaggtcgaggtgcagcgcattg-ggaggaggaggtgggctacagttctattattgagcggatctttct-cttatagggaagactaagatggatttagaggtagcggggggtcaatacctcccc-gtgaattggatttgggccgtgt---------------------------------------   [334]
LB2E._bra          -------------------------------------------------------------------------------------atggagggggtttgaaa-ggggggtagtaccggctatggcccccaaacccaaaggacttggcggcagcccacccaactagaggagcctgccccataaccgataccacccgttaac-ccaaccttccatatgtttgtataccgccgtctaacctttaaccttcaggttaaggtggaaaggagacccccctaagacaggtcgaggtgcagcgcattg-ggaggaggaggtgggctacagttctattattgagcggatctttct-cttatagggaagactaagatggatttagaggtagcggggggtcagtacctcccc-gtgaattggatttgggccgtgt---------------------------------------   [334]
Prco4E._b          -------------------------------------------------------------------------------------atggagggggtttgaaa-ggggggtagtaccggctatggcccccaaacccaaaggacttggcggcagcccacccaactagaggagcctgccccataaccgataccacccgctaac-ccaaccttccatatgtttgtataccgccgtctaacctttaaccttcaggttaaggtggaaaggagacccccctaagacaggtcgaggtgcagcgcattg-ggaggaggaggtgggctacagttctattattgagcggatctttct-cttatagggaagactaagatggatttagaggtagcggggggtcagtacctcccc-gtgaattggatttgggccgtgt---------------------------------------   [334]
lb5E._bra          -------------------------------------------------------------------------------------atggagggggtttgaaa-ggggggtagtaccggctatggcccccaaacccaaaggacttggcggcagcccacccaactagaggagcctgccccataaccgataccacccgttaac-ccaaccttccatatgtttgtataccgccgtctaacctttaaccttcaggttaaggtggaaaggagacccccctaagacaggtcgaggtgcagcgcattg-ggaggaggaggtgggctacagttctactattgagcggatctttct-cttatagggaagactaagatggatttagaggtagcggggggtcaatacctcccc-gtgaattggatttgggccgtgt---------------------------------------   [334]
CSW5E._br          -------------------------------------------------------------------------------------atggagggggtttaaaa-ggggggtagtaccggctatggcccccaaacccaaaggacttggcggcagcccacccaactagaggagcctgccccataaccgataccacccgttaac-ccaaccttccatatgtttgtataccgccgtctaacctttaaccttcaggttaaggtggaaaggagacccccctaagacaggtcgaggtgcagcgcattg-ggaggaggaggtgggctacagttctattattgagcggatctttct-cttatagggaagactaagatggatttagaggtagcggggggtcaatacctcccc-gtgaattggatttgggccgtgt---------------------------------------   [334]
PRco7E._b          -------------------------------------------------------------------------------------atggagggggtttgaaa-ggggggtagtaccggctatggcccccaaacccaaaggacttggcggcagcccacccaactagaggagcctgccccataaccgataccacccgttaac-ccaaccttccatatgtttgtataccgccgtctaacctttaaccttcaggttaaggtggaaaggagacccccctaagacaggtcgaggtgcagcgcattg-gggggaggaggtgggctacagttctattattgagcggatctttct-cttatagggaagactaagatggatttagaggtagcggggggtcaatacctcccc-gtgaattggatttgggccgtgt---------------------------------------   [334]
PRco1E._b          -------------------------------------------------------------------------------------atggagggggtttgaaa-ggggggtagtaccggctatgg-ccccaaacccaaaggacttggcggcagcccacccaactagaggagcctgccccataaccgataccacccgttaac-ccaaccttccatatgtttgtataccgccgtctaacctttaaccttcaggttaaggtggaaaggagacccccctaagacaggtcgaggtgcagcgcattg-gggggaggaggtgggctacagttctattattgagcggatctttct-cttatagggaagactaagatggatttagaggtagcggggggtcaatacctcccc-gtgaattggatttgggccgtgt---------------------------------------   [333]
LB9E._bra          -------------------------------------------------------------------------------------atggagggggtttgaaagggggggtagtaccggctatggcccccaaacccaaaggacttggcggcagcccacccaactagaggagcctgccccataaccgataccacccgttaac-ccaaccttccatatgtttgtataccgccgtctaacctttaaccttcaggttaaggtggaaaggagacccccctaagacaggtcgaggtgcagcgcattg-ggaggaggaggtgggctacagttctattattgagcggatctttct-cttatagggaagactaagatggatttagaggtagcggggggtcaatacctcccc-gtgaattggatttgggccgtgt---------------------------------------   [335]
Ebra3              gggaggggggtgaaatccttcccccttgattatttaagttagggcttaaccccccaatataaaccgggattagataccccgctatatggggggggttagaaa-ggggggtagtaacggctatgtcccccaaacccaaagaacttggcggcagcccacccaactagaggagcctgtcccataaccgataccacccgttaac-ccaaccccccacatgtttgtataccgccgtctaacttttagcttttaggctaaggtgcaaaggtag-ccctggaagacaggtcgaggtgcagcgtattg-gggggaggtgatgggctacaattc--tctagtagcggacccctct-attataggggggaataagttggatttagaggtagtggggggtcaatagcctccc-atgaattggatctgggccgtgtacatatcgcccgtcactctcaataaacttgagataagtc   [455]
Ebra4              gggaggggggtgaaatccttcccccttgattatttaagttagggcttaaccccccaatataaaccgggattagataccccgctatatggggggggttagaaa-ggggggtagtaacggctatgtcccccaaacccaaagaacttggcggcagcccacccaactagaggagcctgtcccataaccgataccacccgttaac-ccaaccccccacatgtttgtataccgccgtctaacttttagcttttaggctaaggtgcaaaggtag-ccctggaagacaggtcgaggtgcagcgtattg-gggggaggtgatgggctacaattc--tctagtagcggacccctct-atcataggggggaataagttggatttagaggtagtggggggtcaatagcctccc-atgaattggatctgggccgtgtacatatcgcccgtcactctcaataaacttgagataagtc   [455]
Ebra1              gggaggggggtgaaatccttcccccttgattatttaagttagggcttaaccccccaatataaaccgggattagataccccgctatatggggggggttagaaa-ggggggtagtaacggctatgtcccccaaacccaaagaacttggcggcagcccacccaactagaggagcctgtcccataaccgataccacccgttaac-ccaaccccccacatgtttgtataccgccgtctaacttttagcttttaggctaaggtgcaaaggtag-ccctggaagacaggtcgaggtgcagcgtattg-gggggaggtgatgggctacaattc--tctagtagcggacccctct-atcataggggggaataagttggatttagaggtagtggggggtcaatagcccccc-atgaattggatctgggccgtgtacatatcgcccgtcactctcaataaacttgagataagtc   [455]
CAR14_1            -----------------------------------------------------------taaaccgggattagataccccgctatacgggggagtttaccaa-ggggggtagtaccggctacggcccccaaacccaaagaacttggcggccacccaccctgctagaggagcctgccccataaccgacgccacccgttagctccgacccccagtatgtttgtataccgccgtctaacccctagctacgaaggtggggtgataaggtct-ccaccaaagacaggtcgaggtgcagcggatct-gggggaggaggtgggctacagtcc--ctgtagggcgga-cccccccctgccgggggggggcaagatggatttagcagtatctgggggttatcatcccccg-gggaattggacctgggttgtgtacatatcgcccgtcactctcaacaaacttgagat-----   [392]
ECAR19_1           -----------------------------------------------------------taaaccgggattagataccccgctatacgggggagtataccaa-ggggggtagtaccggctacggcccccaaacccaaagaacttggcggccacccaccctgctagaggagcctgccccataaccgacgccacccgttagctccgacccccagtatgtttgtataccgccgtctaacccctagctacgaaggtggggtgataaggtct-ccaccaaagacaggtcgaggtgcagcggatct-gggggaggaggtgggctacagtcc--ctgtagggcgga-cccccccctgccgggggggggcaagatggatttagcagtatctgggggttatcatcccccg-gggaattggacctgggttgtgtacatatcgcccgtcactctcaacaaacttgagat-----   [392]
CAR9_1             -----------------------------------------------------------taaaccgggattagataccccgctatacgggggagtataccaa-ggggggtagtaccggctacggcccccaaacccaaagaacttggcggccacccaccctgctagaggagcctgccccataaccgacgccacccgttagtttcgacccccagtatgtttgtataccgccgtctaacccctagctacgaaggtggggtgataaggtct-ccaccaaagacaggtcgaggtgcagcggatct-gggggaggaggtgggctacagtcc--ctgtagggcgga-ccccctcctgccgggggggggcaagatggatttagcagtatctgggggttatcatcccccg-gggaattggacctgggttgtgtacatatcgcccgtcactctcaataaacttgagat-----   [392]
EX_H80_1           -----------------------------------------------------------taaaccgggattagataccccgctatacggggggggtaactaa-ggggggtagtaccggctacggcccccaaacccaaagaacttggcggctgcccaccctactagaggagcctgccccataaccgacgccacccgttagctccggcccccagtatgtttgtataccgccgtctaacccctagctacgaaggtggggtggtaaggtcc-ccatcaaagacaggtcgaggtgcagcggatct-gggggaggaggtgggctacagtcc--ccgtggggcgga-cccccccctgccgggggggggcaagatggatttagcagtatccgggggttaacatccctcg-gagaatcggacctgggtcgtgtacatatcgcccgtcactctcattaaacttgagat-----   [392]
EX_H79_1           -----------------------------------------------------------taaaccgggattagataccccgctatacgggggggt-tactaa-ggggggtagtaccggctacggcccccaaacccaaagaacttggcggctacccaccctactagaggagcctgccccgtaaccgacgccacccgttagctccggcccccagtatgtttgtataccgccgtctaacccctagctacgaaggtggggtggaaaggtct-ccatcaaagacaggtcgaggtgcagcggatct-gggggaggaggtgggctacagtcc--ccgtggggcgga-ccccccccttgcgggggggggcaagatggatttagcagtatccgggggttaacatcccccg-gggaatcggacctgggtcgtgtacatatcgcccgtcactctcaacaaacttgagat-----   [391]
EX_397             -----------------------------------------------------------taaaccgggattagataccccgctatacgggggagtcccccaa-ggggggtagtatcggctacggcccccaaacccaaagaacttggcggcaacccatcctactagaggagcctgccccgtaaccgatatcacccgttaactccggcccccagtatgtctgtataccgccgtctaacccctagctacgaaggtggggtgtcaaggtcg-ccaccaaagacaggtcgaggtgcagcggatct-ggggggggtggtgggctacaatcc--ctgtggggcgga-cccccccctaccgggggggggcaagatggatttagtagtacctgggggttaacaccccctg-gggaaatgggtctgggtcgtgtacatatcgcccgtcactctcaacaaacttgagat-----   [392]
EX22_1             -----------------------------------------------------------taaaccgggattagataccccgctatacgggggagtcccccaa-ggggggtagtatcggctacggcccccaaacccaaagaacttggcggcaacccatcctactagaggagcctgccccgtaaccgatatcacccgttaactccggcccccagtatgtctgtataccgccgtctaacccctagctacgaaggtggggtgtcaaggtca-ccaccaaagacaggtcgaggtgcagcggatct-ggggggggtggtgggctacaatcc--ctgtggggcgga-cccccccctaccgggggggggcaagatggatttagtagtacctgggggttaacaccccctg-gggaaatgggtctgggtcgtgtacatatcgcccgtcactctcaacaaacttgagat-----   [392]
EX394_2            -----------------------------------------------------------taaaccgggattagataccccgctatacgggggagtcccctaa-ggggggtagtatcggctacggcccccaaacccaaagaacttggcggcaacccatcctactagaggagcctgccccgtaaccgatatcacccgttaactccggcccccagtatgtctgtataccgccgtctaacccctagctacgaaggtggggtgtcaaggtta-ccaccaaagacaggtcgaggtgcagcggatct-ggggggggtggtgggctacaatcc--ctgtggggcgga-cccccccctaccgggggggggcaagatggatttagtagtacctgggggttaacaccccctg-gggaaatgggtctgggtcgtgtacatatcgcccgtcactctcaacaaacttgagat-----   [392]
EX_405_2           -----------------------------------------------------------taaaccgggattagataccccgctatacgggggagtcccctaa-ggggggtagtatcggctacggcccccaaacccaaagaacttggcggcaacccatcctactagaggagcctgccccgtaaccgatatcacccgttaactccggcccccagtatgtctgtataccgccgtctaacccctagctacgaaggtggggtgtcaaggtca-ccaccaaagacaggtcgaggtgcagcggatct-ggggggggtggtgggctacaattc--ctgtggggcgga-cccccccctaccgggggggggcaagatggatttagtagtacctgggggttaacaccccccg-gggaaatgggtctgggtcgtgtacatatcgcccgtcactctcaacaaacttgagat-----   [392]
EX_8_2             -----------------------------------------------------------taaaccgggattagataccccgctatacgggggagtcccccaa-ggggggtagtatcggctacggcccccaaacccaaagaacttggcggcaacccatcctactagaggagcctgccccgtaaccgatatcacccgttaactccggcccccagtatgtctgtataccgccgtctaacccctagctacgagggtggggtgtcaaggtca-ccaccaaagacaggtcgaggtgcagcggatct-ggggggggtggtgggctacaatcc--ctatggggcgga-cccccccctaccgggggggggcaagatggatttagtagtacctgggggttaacaccctctg-gggaaatgggtctgggtcgtgtacatatcgcccgtcactctcaacaaacttgagat-----   [392]
EX10_2             -----------------------------------------------------------taaaccgggattagataccccgctatacgggggagtcccccaa-ggggggtagtatcggctacggcccccaaacccaaagaacttggcggcaacccatcctactagaggagcctgccccgtaaccgatatcacccgttaactccggcccccagtatgtctgtataccgccgtctaacccctagctacgagggtggggtgtcaaggtca-ccaccaaagacaggtcgaggtgcagcggatct-ggggggggcggtgggctacaatcc--ctatggggcgga-cccccccctaccgggggggggcaagatggatttagtagtacctgggggttaacaccctctg-gggaaatgggtctgggtcgtgtacatatcgcccgtcactctcaacaaacttgagat-----   [392]
EX_404_1           -----------------------------------------------------------taaaccgggattagataccccgctatacgggggagtcccctaa-ggggggtagtatcggctacggcccccaaacccaaagaacttggcggcaacccatcctactagaggagcctgccccgtaaccgatatcacccgttaactccggcccccagtatgtctgtataccgccgtctaacccctagctacgaaggtggggtgtcaaggtca-ccaccaaagacaggtcgaggtgcagcggatct-ggggggggtggtgggctacaattc--ctgtggggcgga-cccccccctaccgggggggggcaagatggatttagtactacctgagggttaacaccccctg-gggaaatgggtctgggtcgtgtacatatcgcccgtcactctcaacaaacttgagat-----   [392]
EX568_1            -----------------------------------------------------------taaaccgggattagataccccgctatacgggggagtccctcaa-ggggggtagtatcggctacggcccccaaacccaaagaacttggcggcaacccatcctactagaggagcctgccccgtaaccgatatcacccgttaactccggcccccagtatgtctgtataccgccgtctaacccctagctacgaaggtggggtgtcaaggtca-ccaccaaagacaggtcgaggtgcagcggatct-ggggggggtggtgggctacagtcc--ctgtggggcggaccccccccctaccgggggggggcaagatggatttagtagtacctgggggttaacaccccctg-gggaaatgggtctgggtcgtgtacatatcgcccgtcactctcaacaaacttgagat-----   [393]
EX599_1            -----------------------------------------------------------taaaccgggattagataccccgctatacgggggagtcccccaa-ggggggtagtatcggctacggcccccaaacccaaagaacttggcggcaacccatcctactagaggagcctgccccgtaaccgatatcacccgttaactccggcccccagtatgtctgtataccgccgtctaacccctagctacgaaggtggggtgtcaaggtca-ccaccaaagacaggtcgaggtgcagcggatct-ggggggggtggtgggctacaatcc--ctgtggggcggaccccccccctaccgggggggggcaagatggatttagtagtacctgggggttaacaccccctg-gggaaatgggtctgggtcgtgtacatatcgcccgtcactctcaacaaacttgagat-----   [393]
EX392_1            -----------------------------------------------------------taaaccgggattagataccccgctatacgggggagtcccccaa-ggggggtagtatcggctacggcccccaaacccaaagaacttggcggcaacccatcctactagaggagcctgccccgtaaccgatatcacccgttaactccggcccccagtatgtctgtataccgccgtctaacccctagctacgagggtggggtgtcaaggtca-ccaccaaagacaggtcgaggtgcagcggatctgggggggggtggtgggctacaatcc--ctatggggcgga-cccccccctaccgggggggggcaagatggatttagtagtacctgggggttaacaccctttg-gggaaatgggtctgggtcgtgtacatatcgcccgtcactctcaacaaacttgagat-----   [393]
EX574_1            -----------------------------------------------------------taaaccgggattagataccccgctatacgggggagtcccccaa-ggggggtagtatcggctacggcccccaaacccaaagaacttggcggcaacccatcctactagaggagcctgccccgtaaccgacatcacccgttaactccggcccccagtatgtctgtataccgccgtctaacccctagctacgaaggtggggtgccaaggtca-ccaccaaagacaggtcgaggtgcagcggatct-ggggggggtggtgggctacaatcc--ccgtggggcaga-cccccccctatcgggggggggcaagatggatttagcagtacctgagggttaacacccctcg-gggaaatgggtctgggtcgtgtacatatcgcccgtcactctcaacaaacttgagat-----   [392]
EX59_01            -----------------------------------------------------------taaaccgggattagataccccgctatacgggggagtccctcaa-ggggggtagtatcggctacggcccccaaacccaaagaacttggcggcaacccatcctactagaggagcctgccccgtaaccgacaccacccgttaactccggcccccagtatgtctgtataccgccgtctaacccctagctacgaaggtggggtgccaaggtca-ccaccgaagacaggtcgaggtgcagcggatct-ggggggggtggtgggctacaatcc--ccgtggggcgga-ccctcccctatcgggggggggcaagatggatttagtagtacctgagggttaacacccctcg-gggaaatgggtctgggtcgtgtacatatcgcccgtcactctcaacaaacttgagat-----   [392]
EX69_1             -----------------------------------------------------------taaaccgggattagataccccgctatacgagggagtcccctaa-ggggggtagtatcggctacgacccccaaacccaaagaacttggcggcaacccatcctactagaggagcctgccccgtaaccgatatcacccgttaactccggcccccagtatgtctgtataccgccgtctaacccctagctacgagggtggggtgtcaaggtcg-ccatcaaagacaggtcgaggtgcagcggatct-ggggggggtggtgggctacaatcc--ccgtggggcgga-cctccccctaccgggggggggcaagatggatttagtagtacctgggggtgaagacccctcg-gggaaatgggtctgggtcgtgtacatatcgcccgtcactctcaataaacttgagat-----   [392]
EX413              -----------------------------------------------------------taaaccgggattagataccccgctatacgggggagtcccccaa-ggggggtagtatcggctacgacccccaaacccaaagaacttggcggcaacccatcctactagaggagcctgccccgtaaccgatatcacccgttaactccggcccccagtatgtctgtataccgccgtctaacccctagctacgagggtggggtgccaaggtcg-ccaccaaagacaggtcgaggtgcagcggatct-ggggggggtggtgggctacaatcc--ccgtggggcgga-cccccccctatcgggggggggcaagatggatttagcagtacctgggggtgagaacccctcg-gggaaatgggtctgggtcgtgtacatatcgcccgtcactctcaacaaacttgagat-----   [392]
EX_441             -----------------------------------------------------------taaaccgggattagataccccgctatacgggggagtcccccag-ggggggtagtatcggctacggcccccaaacccaaagaacttggcggcaacccatcctactagaggagcctgccccgtaaccgacatcacccgttaactccgacccccagcatgtctgtataccgccgtctaacccctagccacgaaggtggggtgacaaggtca-ccaccaaagacaggtcgaggtgcagcgaatct-ggggggggtggtgggctacaatcc--ccgtggggcgga-cccccccctatcgggggggggcaagatggatttagtagtacctgagggttaacaccccccg-gggaaatgggcctgggttgtgtacatatcgcccgtcactctcaataaacttgagat-----   [392]
EX576_1            -----------------------------------------------------------taaaccgggattagataccccgctatacgggggagtcccccaa-ggggggtagtatcggctacggcccccaaacccaaagaacttggcggcaacccatcctactagaggagcctgccccgtaaccgacaccacccgttaactccgacccccagcatgtctgtataccgccgtctaacccctagctacgaaggtggggtgacaaggtca-ccaccaaagacaggtcgaggtgcagcggatct-ggggggggtggtgggctacaatcc--ccgtggggcgga-cccccccctatcgggggggggcaagatggatttagcagtacctgggggttaacaccccccg-gggaaatgggcctgggttgtgtacatatcgcccgtcactctcaataaacttgagat-----   [392]
EX415_1            -----------------------------------------------------------taaaccgggattagataccccgctatacgggggagtcccccaa-ggggggtagtatcggctacggcccccaaacccaaagaacttggcggcaacccatcctactagaggagcctgccccgtaaccgacaccacccgttaactccgacctccagcatgtctgtataccgccgtctaacccctagctacgaaggtggggtgacaaggtca-ccaccaaagacaggtcgaggtgcagcgaatct-ggggggggcggtgggctacaatct--tcgtggggcgga-cccccccctatcgggggggggcaagatggatttagtagtacctgggggttaacaccccccg-gggaaatgggcctgggttgtgtacatatcgcccgtcactctcataaaacttgagat-----   [392]
EX_1               -----------------------------------------------------------taaaccgggattagataccccgctatacgggggagtcccccaa-ggggggtagtatcggctacggcccccaaacccaaagaacttggcggcaacccatcctgctagaggagcctgccccgtaaccgacaccacccgttagctccggcccccagcatgtctgtataccgccgtctaacccctagctacgaaggtggggtgccaaggtcg-ccaccgaagacaggtcgaggtgcagcggatct-gggggaggcggtgggctacaatcc--ccgtggggcgga-cccccccccacggggggggggcaagatggatttattattacctgggggtcaacaccccccg-gggaaatgggcctgggtcgtgtacatatcgcccgtcactctcggtaaacctgagat-----   [392]
EX_ISLA            -----------------------------------------------------------taaaccgggattagataccccgttatacgggggagtcccccaa-ggggggtagtatcggctacggcccccaaacccaaagaacttggcggcaacccatcctactagaggagcctgccccgtaaccgacaccacccgttagctccggcccccagcatgtctgtataccgccgtctaacccctagctacgaaggtggggtgccaaggtcg-ccaccgaaggcaggtcgaggtgcagcggatct-ggggggggcggtgggctacaatcc--ccgtggggcgga-cccccccctacggggggggggcaagatggatttattattacctgggggtcaacaccccccg-gggaaatgggcctgggtcgtgtacatatcgcccgtcactctcggtaaacctgagat-----   [392]
EX428              -----------------------------------------------------------taaaccgggattagataccccgttatacgggggagtcccccaa-ggggggtagtatcggctacggcccccaaacccaaagaacttggcggcaacccatcctactagaggagcctgccccgtaaccgacaccacccgttagctccggcccccagcatgtctgtataccgccgtctaacccctagctacgaaggtggggtgccaaggtcg-ccaccaaagacaggtcgaggtgcagcggatct-gggggaggtggtgggctacaatcc--ccgtggggcgga-ccccccccttacgggggggggcaagatggatttagtagtacctggggatcaacaccccccg-gggaaatgggcctgggtcgtgtacatatcgcccgtcactctcggaaaacctgagat-----   [392]
EX_H84_1           -----------------------------------------------------------taaaccgggattagataccccgttatacgagggaatatactaa-ggggggtagtaccggttacggcccctaaacccaaagaacttggcggcaactcacccttctagaggagcctgccccgtaaccgacaccacccgttaacttcgacctccagtatgtctgtataccgccgtctaacccctagctacaaaggtggggtgtaaaggttt-ccatcaaagacaggtcgaggtgcagcggatct-ggaggagaaggtgggctacaatcc--ctatggggcaga-ccttcccctactggggagggataagatggatttagcagtacccgagggttaacacccttcg-gagaattggacctgggttgtgtacatatcgcccgtcactctcaacaaacttgagat-----   [392]
CAR45_1            -----------------------------------------------------------taaaccgggattagataccccgttatacgaggaaatatactaa-ggggggtagtaccggttacggcccccaaacccaaagaacttggcggcaactcacccttctagaggagcctgccccgtaaccgacaccacccgttaacttcgacctccagtatgtctgtataccgccgtctaacccctagctacaaaggtggggtgtaaaggttt-ccatcaaagacaggtcgaggtgcagcggatct-ggaggaggaggtgggctacaatcc--ttatggggcaga-ccctcctctaccggggagggataagatggatttagcagtacccgagggttaacaccctttg-gagaattggacctgggttgtgtacatatcgcccgtcactctcaacaaacttgagat-----   [392]
CAR11_1            -----------------------------------------------------------taaaccgggattagataccccgttatacgagaaaatacactaa-ggggggtagtatcggttacggccctcaaacccaaagaacttggcggcaactcacccttctagaggagcctgccccgtaaccgacaccacccgttaacttcgacctccagtatgtctgtataccgccgtctaacctctagctacaaaggtggggtgaaaaggttt-ccatcaaagacaggtcgaggtgcagcggatct-gggggaggaggtgggctacaatcc--ttatggggcaga-ccctcccctaccggggagggacaagatggatttagcagtacccgagggttaacacccttcg-gagaattggacctgggttgtgtacatatcgcccgtcactctcaacaaacttgagat-----   [392]
CAR28_1            -----------------------------------------------------------taaaccgggattagatgccccgttatacgaaggaatttaccaa-ggggggtagtatcggctacggcccccaaacccaaagaacttggcggcaacctatcctattagaggagcctgccccataaccgacaccacccgttaaccccggcccccagtatgtctgtataccgccgtctaacccctaactacgaaggtggggtggtaaggtta-ccaccaaagacaggtcgaggtgcaacggatct-ggggggagaggtgggctacaatcc--ccgtggggcggaccctccccct------gggggggaagatggatttaggattatccgggggttaacacccttcg-gggaaatggatttggatcgtgttcatatcgcccttcactctcaataaatttgagat-----   [387]
cmpc138C.          ------------------------------------------------------------------------------------Nacgagggagttaaaaat-ggggggtagtaacggttatg-cccccaaacccaaagaacttggcggcagcctgtccttctagaggagcctgcctcgtaaccgataccacccgttagccccaaccccccgtatgcctgtataccgccgtctaacccctagccccgagggtggggtgatcaggttt-ccctgcaagacaggtcgaggtgcagcggatcg-gggggggagggtgggctacagtcc--cggtggggcggatcctctc-tttcgggggggggagaagatggatttaRaagtactcgggggtcatcatcctccgaaRaaaMagggcccaggctNNNN---------------------------------------   [333]
;
END;


BEGIN paup;

charset unalignable = 
1-86
96-104
200-203
268
301
324-334
340-362
402-463;
exclude unalignable;
END;


BEGIN CODONS;
	CODONPOSSET * CodonPositions = 
		N: 1-463;
	CODESET  * UNTITLED = Universal: all ;
END;


BEGIN ASSUMPTIONS;
	OPTIONS  DEFTYPE=unord PolyTcount=MINSTEPS ;
END;


BEGIN MacClade;
	Version 4.0  84;
	LastModified -761863384;
	FileSettings editor  '0' '0' '1' '1';
	Singles 100;
	Editor 0001100111111110010001001 '1' '12' Geneva '9' '100' '1' all;
	EditorPosition  '22' '1710' '819' '1371';
	TreeWindowPosition  '46' '6' '831' '1390';
	ListWindow Characters closed Geneva '9' '50' '10' '273' '399' 000;
	ListWindow Taxa closed Geneva '9' '50' '10' '276' '490' 100000;
	ListWindow Trees closed Geneva '9' '50' '10' '276' '490' ;
	ListWindow TypeSets closed Geneva '9' '50' '10' '276' '490' ;
	ListWindow WtSets closed Geneva '9' '50' '10' '276' '490' ;
	ListWindow ExSets closed Geneva '9' '50' '10' '276' '490' ;
	ListWindow CharSets closed Geneva '9' '50' '10' '276' '490' ;
	ListWindow TaxSets closed Geneva '9' '50' '10' '276' '490' ;
	ListWindow CharPartitions closed Geneva '9' '50' '10' '276' '490' ;
	ListWindow CharPartNames closed Geneva '9' '50' '10' '276' '490' ;
	ListWindow WtSets closed Geneva '9' '50' '10' '276' '490' ;
	ChartWindowPosition  '52' '30' '818' '1380';
	StateNamesSymbols closed Geneva '9' '10' '50' '30' '148' '220';
	WindowOrder  Data;
	OtherSymbols &/ 00 ?-;
	Correlation  '0' '0' '1000' '0' '0' 10011010;
	Salmo 00000001;
	EditorFile  '2';
	ExportHTML _ MOSS  '100' 110000;
	PrettyPrint 10;
	EditorToolsPosition  '575' '391' '115' '165';
	TreeWindowProgram 10;
	TreeWindow 0000;
	Continuous  '0' '3' 1;
	Calculations 0000001;
	SummaryMode  '0' '0' 0;
	Charts  Geneva '9' (normal) 0010;
	NexusOptions  '0' '0' '50' 001011001;
	TipLabel  '1';
	TreeFont  Geneva '9' (normal);
	TreeShape  1.0 1.0 0100;
	TraceLabels 0101;
	ChartColors  '0' '0' '65535' '9' '0' 1;
	ChartBiggestSpot 1;
	ChartPercent 10;
	ChartBarWidth  '10' 1;
	ChartVerticalAxis 10101;
	ChartMinMax  '0';
	TraceAllChangesDisplay  '1' 1;
	BarsOnBranchesDisplay  '0' '0' '60000' '10000' '10000' '10000' '10000' '60000' '65000' '65000' '65000' '6' '1' 0000101;
	ContinuousBranchLabels 0;
	AllStatesBranchLabels 1;
	IndexNotation  '2' 1;
	PrintTree  10.00 '2' '2' '2' '2' '2' '2' '2' '2' '2' '2' '2' Geneva '9' (normal) Geneva '10' (normal) Geneva '9' (normal) Geneva '9' (normal) Geneva '9' (bold ) Geneva '9' (normal) Geneva '9' (normal) '0' '0' '0' '0' '0' '0' '0' '0' '0' '0' '0' '0' '0' '0' '0' '0' '0' '0' '0' '0' '0' '0' '0' '0' '0' '0' '0' '0' '0' '0' '1' '1' '1' '1' '0' '7' '-39' '4' '-40' '0' '1' '2' '1' '8' '0' '0' '0' '2' 1000111000000000000100000111000;
	MatchChar 00 .;
	EntryInterpretation 01;
	ColorOptions 00;
	TreeTools  '0' '5' '4' '0' '10' '4' '0' 00100111111101110;
	EditorTools  '0' '0' '0' '1000' '0' '0' '6' '3' '0' 100000101110001;
	PairAlign  '2' '2' '3' '2' '1' '1' '2' '1' '3' 1010;
	BothTools  '1';
END;
