# Supplementary material for: Multiple transisthmian divergences, extensive cryptic diversity, occasional long‐distance dispersal, and biogeographic patterns in a marine coastal isopod with an amphi‐American distribution
Source: Ecol Evol. 2016 Oct 6;6(21):7794–808. doi: 10.1002/ece3.2397 (PMC6093162; doi:10.1002/ece3.2397)
Supplement: Supplementary file 13 — Dataset S2. Annotated Cytochrome b alignment in Nexus format. [file ECE3-6-7794-s013.nex]

#NEXUS 

BEGIN DATA;
	DIMENSIONS  NTAX=173 NCHAR=309;
	FORMAT DATATYPE=DNA  MISSING=? GAP=-  ;
MATRIX
EX_10_3   ggggggtttgccgttgacggggcaacattaacccgattcttcactttccactttgtcttgccttttattatcgccgccttagtgttaatccatattatttaccttcaccagaccgggtcaaataaccccttaggaatctcctcaggtcttgacaaagtcccattccacccctactttacttttaaagatattgttggaggactcgccatcctaggccccattttcctcatcgtccttcttgacccctaccttttaggggaccctgaaaattttaatcccgccaaccctctcaatactcccccccacatc
EX_10_2   ggggggtttgccgttgacggggcaacactaacccgattcttcactttccactttgtcttgccttttattatcgccgccctagtgttaattcatattatttaccttcaccaaaccgggtcaaataaccccttaggaatctcctcaggtcttgacaaagtcccattccacccctactttacttttaaagatattgttggaggactcgccatcctaggccccattttcctcatcgtccttcttgacccctaccttttaggggaccctgaaaattttaatcccgccaaccctctcaatactcccccccacatc
EX_10_5   ggggggtttgccgttgacggggcaacactaacccgattcttcactttccactttgtcttgccttttattatcgccgccctagtgttaattcatattatttaccttcaccaaaccgggtcaaataaccccttaggaatctcctcaggtcttgacaaagtcccattccacccctactttacttttaaagatattgttggaggactcgccatcctaggccccattttcctcatcgtccttcttgacccctaccttttaggggaccctgaaaattttaatcccgccaaccctctcaatactcccccccacatc
EX_10_4   ggggggtttgccgttgacggggcaacactaacccgattcttcactttccactttgtcttgccttttattatcgccgccctagtgttaattcatattatttaccttcaccaaaccgggtcaaataaccccttaggaatctcctcaggtcttgacaaagtcccattccacccctactttacttttaaagatattgttggaggactcgccatcctaggccccattttcctcatcgtccttcttgacccttaccttttaggggaccctgaaaattttaatcccgccaaccctctcaatactcccccccacatc
EX_8_2    ggggggtttgccgttgacggggcaacactaacccgattcttcactttccactttgtcttgccttttattatcgccgccctagtgttaatccatattatttaccttcaccagaccgggtcaaataaccccttaggaatctcctcaggtcttgacaaagtcccattccacccctactttacttttaaagatattgttggaggactcgccatcctaggccccattttcctcatcgtccttcttgacccctaccttttaggggaccctgaaaattttaatcccgccaaccctctcaatactcccccccacatc
EX_8_3    ggggggtttgccgttgacggggcaacactaacccgattcttcactttccactttgtcttgccttttattatcgccgccctagtgttaattcatattatttaccttcaccaaaccgggtcaaataaccccttaggaatctcctcaggtcttgacaaagtcccattccacccctactttacttttaaagatattgttggaggactcgccatcctaggccccattttcctcatcgtccttctcgacccttaccttttaggggaccctgaaaattttaatcccgccaaccctcttaatactccccctcacatc
EX_8_5    ggggggtttgccgttgacggggcaacactaacccgattcttcactttccactttgtcttgccttttattatcgccgccctagtgttaattcatattatttaccttcaccaaaccgggtcaaataaccccttaggaatctcctcaggtcttgacaaagtcccattccacccctactttacttttaaagatattgttggaggactcgccatcctaggccccattttcctcatcgtccttcttgacccttaccttttaggggaccctgaaaattttaatcccgccaaccctctcaatactcccccccacatc
EX8_1     ggggggtttgccgttgacggggcaacattaacccgattcttcactttccactttgtcttgccttttattatcgccgccctagtgttaatccatattatttaccttcaccagaccgggtcaaataaccccttaggaatctcctcaggtcttgacaaagtcccattccacccctactttacttttaaagatattgttggaggactcgccatcctaggccccattttcctcatcgtccttcttgacccctaccttttaggggaccctgaaaattttaatcccgccaaccctctcaatactcccccccacatc
EX10_1    ggggggtttgccgttgacggggcaacattaacccgattcttcactttccactttgtcttgccttttattatcgccgccctagtgttaatccatattatttaccttcaccagaccgggtcaaataaccccttaggaatctcctcaggtcttgacaaagtcccattccacccctactttacttttaaagatattgttggaggactcgccatcctaggccccattttcctcatcgtccttcttgacccctaccttttaggggaccctgaaaattttaatcccgccaaccctctcaatactcccccccacatc
EX_8_4    ggggggtttgccgttgacggggcaacactaacccgattcttcactttccactttgtcttgccttttattatcgccgccctagtgttaattcatattatttacctccaccagaccgggtcaaataaccccttaggaatctcctcaggtcttgacaaagtcccattccacccctactttacttttaaagatattgttggaggactcgccatcctaggccccattctcctcatcgtccttcttgacccttaccttttaggggaccctgaaaattttaatcccgccaaccctctcaatactcccccccacatc
EX392_1   ggagggtttgccgttgacggggcaacattaacccgattcttcactttccattttgttttgccttttattatcgccgccctagtgttaatccatattatttacctccaccaaaccgggtcaaataaccccctaggaatctcctcaggtctcgataaagtcccattccacccctactttacttttaaagatattgttggaggactcgccatcctaggtcctattttcctcatcgtccttcttgacccctaccttttaggggaccctgaaaattttaatcccgccaaccctctcaatactcccccccacatc
EX_392_3  ggagggtttgccgttgacggggcaacattaacccgattcttcactttccattttgttttgccttttattatcgccgccctagtgttaatccatattatttacctccaccaaaccgggtcaaataaccccctaggaatctcctcaggtctcgataaagtcccattccacccctactttacttttaaagatattgttggaggactcgccatcctaggtcctattttcctcatcgtccttcttgacccctaccttttaggggaccctgaaaattttaatcccgccaaccctctcaatactcccccccacatc
EX_392_4  ggagggtttgccgttgacggggcaacattaacccgattcttcactttccattttgttttgccttttattatcgccgccctagtgttaatccatattatttacctccaccaaaccgggtcaaataaccccctaggaatctcctcaggtctcgataaagtcccattccacccctactttacttttaaagatattgttggaggactcgccatcctaggtcctattttcctcatcgtccttcttgacccctaccttttaggggaccctgaaaattttaatcccgccaaccctctcaatactcccccccacatc
EX_392_5  ggagggtttgccgttgacggggcaacattaacccgattcttcactttccattttgttttgccttttattatcgccgccctagtgttaatccatattatttacctccaccaaaccgggtcaaataaccccctaggaatctcctcaggtctcgataaagtcccattccacccctactttacttttaaagatattgttggaggactcgccatcctaggtcctattttcctcatcgtccttcttgacccctaccttttaggggaccctgaaaattttaatcccgccaaccctctcaatactcccccccacatc
EX_392_2  ggagggtttgccgttgacggggcaacattaacccgattcttcactttccattttgttttgccttttattatcgccgccctagtgttaatccatattatttacctccaccaaaccgggtcaaataaccccctaggaatctcctcaggtctcgataaagtcccattccacccctactttacttttaaagatattgttggagggctcgccatcctaggtcctattttcctcatcgtccttcttgacccctaccttttaggggaccctgaaaattttaatcccgccaaccctctcaatactcccccccatatc
EX_404_3  ggggggtttgccgttgatggggcaacattaacccgattcttcactttccattttgttttaccttttattatcgccgccctagtgttaattcatatcatttacctccaccagaccgggtcaaataaccctctaggaatctcctcaggccttgataaagtcccattccacccttactttacttttaaagatattgttggaggacttgccatcctaggccctattttcctcatcgtcctcctcgacccctaccttttgggagaccctgaaaattttaaccccgccaaccctctcaatacccctccccatatc
EX_404_2  gggggatttgccgttgatggggcaacattaacccgattcttcactttccattttgttttaccttttattatcgccgccctagtgttaattcatatcatttatctccaccagaccgggtcaagtaaccctctaggaatctcctcaggccttgataaagtcccattccacccttactttacttttaaagatattgttggaggacttgccatcctaggccctattttcctcatcgtcctcctcgacccctaccttttgggagaccctgaaaattttaaccccgccaaccctctcaatacccctccccatatc
EX_404_5  ggggggtttgccgttgatggggcaacattaacccgattcttcactttccattttgttttaccttttattatcgccgccctagtgttaattcatatcatttacctccaccagaccgggtcaaataaccctctaggaatctcctcaggccttgataaagtcccattccacccttactttacttttaaagatattgttggaggacttgccatcctaggccctattttccttatcgtcctcctcgacccctaccttttgggagaccctgaaaattttaaccccgccaaccctctcaatacccctccccatatc
EX_405_5  ggggggtttgccgttgatggggcaacattaacccgattcttcactttccattttgttttaccttttattatcgccgccttagtgttaattcatatcatttacctccaccagaccgggtcaaataaccccctaggaatctcctcaggccttgataaagtcccattccacccttactttacttttaaagatattgttggaggacttgccatcctaggccctattttcctcatcgtcctcctcgacccctaccttttgggagaccctgaaaattttaaccccgccaaccctctcaatacccctcctcatatc
EX_405_8  ggggggtttgccgttgatggggcaacattaacccgattcttcactttccattttgttttaccttttattatcgccgccttagtgttaattcatatcatttacctccaccagaccgggtcaaataaccccctaggaatctcctcaggccttgataaagtcccattccacccttactttacttttaaagatattgttggaggacttgccatcctaggccctattttcctcatcgtcctcctcgacccctaccttttgggagaccctgaaaattttaaccccgccaaccctctcaatacccctcctcatatc
EX_405_7  ggggggtttgccgttgatggggcaacattaacccgattcttcactttccattttgttttaccttttattatcgccgccttagtgttaattcatatcatttacctccaccagaccgggtcaaataaccccctaggaatctcctcaggccttgataaagtcccattccacccttactttacttttaaagatattgttggaggacttgccatcctaggccctattttcctcatcgtcctcctcgacccctaccttttaggagaccctgaaaattttaaccccgccaaccctctcaatacccctcctcatatc
EX_405_4  ggggggtttgccgttgatggggcaacattaacccgattcttcactttccattttgttttaccttttattatcgccgccttagtgttaattcatatcatttacctccaccagaccgggtcaaataaccccctaggaatctcctcaggccttgataaagtcccattccacccttactttacttttaaagatattgttggaggacttgccatcctaggccctattttccttatcgtcctcctcgacccctaccttttgggagaccctgaaaattttaaccccgccaaccctctcaatacccctcctcatatc
EX_405_6  gggggatttgccgttgatggggcaacattaacccgattcttcactttccattttgttttaccttttattatcgccgccctagtgttaattcatatcatttatctccaccagaccgggtcaagtaaccctctaggaatctcctcaggccttgataaagtcccattccacccttactttacttttaaagatattgttggaggacttgccatcctaggccctattttcctcatcgtcctcctcgacccctaccttttgggagaccctgaaaattttaaccccgccaaccctctcaatacccctccccatatc
EX404_4   ggggggtttgccgttgatggggcaacattaacccgattcttcactttccattttgttttaccttttattatcgccgccctagtgttaattcatatcatttacctccaccagaccgggtcaaataaccctctaggaatctcctcaggccttgataaagtcccattccacccttactttacttttaaagatattgttggaggacttgccatcctaggccctattttcctcatcgtcctcctcgacccctaccttttgggagaccctgaaaattttaaccccgccaaccctctcaatacccctccccatatc
EX404_1   ggggggtttgccgttgatggggcaacattaacccgattcttcactttccattttgttttaccttttattatcgccgccctagtgttgattcatatcatttacctccaccagaccgggtcaaataaccctctaggaatctcctcaggccttgataaagtcccattccacccttacttcacttttaaagatattgttggaggacttgccatcctaggccctattttcctcatcgtcctcctcgacccctaccttttgggagaccctgaaaattttaaccccgccaaccctctcaatacccctccccatatc
EX_568_1  ggagggtttgccgttgatggggcaacattcacccgattcttcactttccattttgtcttaccttttattatcgccgccctagtgttaatccatattatttacctccaccagaccgggtcaaataaccccctaggaatctcctcaggtcttgacaaggtcccattccacccctactttacttttaaagatattgttggagggcttgccatcctaggtcctattttcctcatcgtcctcctcgacccctaccttttgggagaccctgagaattttaatcccgccaacccccttaacactccccctcatatt
EX_22     ggagggtttgccgttgacggggcaacattgacccgatttttcactttccattttgtcttaccttttattatcgccgccctagtgctaatccatattatttacctccaccagaccgggtcaaataaccccctaggaatctcctcaggtcttgacaaagtcccattccacccttactttacttttaaagatattgttggaggacttgccatcttaggtcctattttccttatcgtcctcctcgacccctaccttttgggagaccctgagaattttaaccccgccaacccccttaacactccccctcacatt
EX_394_3  ggagggtttgctgttgctggggcaacattaacccgattcttcactttccattttgtcttaccttttattatcgccgccctagtactaatccatattatttacctccaccagaccgggtcaaataaccccctaggaatctcctcaggtcttgacaaagtcccattccacccttactttacctttaaagatattgttggaggacttgccatcctaggtcctattttccttatcgtcctcctcgacccctaccttttgggggaccctgaaaattttaatcccgccaaccccctcaatactccccctcatatt
EX_394_4  ggagggtttgctgttgatggggcaacattaacccgattcttcactttccattttgtcttaccttttattatcgccgccctagtactaatccatattatttacctccaccagaccgggtcaaataaccccctaggaatctcctcaggtcttgacaaagtcccattccacccttactttacttttaaagatattgttggaggacttgccatcctaggtcctattttccttatcgtcctcctcgacccctaccttttgggggaccctgaaaattttaatcccgccaaccccctcaatactccccctcatatt
EX_394_2  ggagggtttgctgttgatggggcaacattaacccgattcttcactttccattttgtcttaccttttattatcgccgccctagtactaatccatattatttacctccaccagaccgggtcaaataaccccctaggaatctcctcaggtcttgacaaagtcccattccacccttactttacttttaaagatattgttggaggacttgccatcctaggtcctattttccttatcgtcctcctcgacccctaccttttgggggaccctgaaaattttaatcccgccaaccccctcaatactccccctcatatt
EX_394_5  -----------------------------------attcttgagtttccattttgtcttaccttttattatcgccgccctagtactaatccatattatttacctccaccagaccgggtcaaataaccccctaggaatctcctcaggtcttgacaaagtcccattccacccttactttacttttaaagatattgttggaggacttgccatcctaggtcctattttccttatcgtcctcctcgacccctaccttttgggggaccctgaaaattttaatcccgccaaccccctcaatactccccctcatatt
EX_394_1  ggagggtttgctgttgatggggcaacattaacccgattcttcactttccattttgtcttaccttttattatcgccgccctagtactaatccatattatttacctccaccagaccgggtcaaataaccccctaggaatctcctcaggtcttgacaaagtcccattccacccttactttacttttaaagatattgttggaggacttgccatcctaggtcctattttccttatcgtcctcctcgacccctaccttttgggggaccctgaaaattttaatcccgccaaccccctcaatactccccctcatatt
EX_599_1  ggaggatttgctgttgatggggcaacactaacccgattcttcactttccactttgttttgccctttattatcgccgccctagtgttagtccatattatttacctccaccagaccgggtcaaacaaccccctaggaatctcctcaggccttgataaagtcccatttcacccttactttacttttaaagatattgttggaggacttgccatcctaggccctattttccttatcgttctccttgacccctaccttttgggagaccctgagaattttaatcccgccaaccctctcaatacccctcctcatatc
EX_599_5  ggaggatttgctgttgatggggcaacactaacccgattcttcactttccactttgttttgccctttattatcgccgccctagtgttagtccatattatttacctccaccagaccgggtcaaacaaccccctaggaatctcctcaggccttgataaagtcccatttcacccttactttacttttaaagatattgttggaggacttgccatcctaggccctattttccttatcgttctccttgacccctaccttttgggagaccctgagaattttaatcccgccaaccctctcaatacccctcctcatatc
EX_599_4  ggaggatttgctgttgatggggcaacactaacccgattcttcactttccactttgttttgccctttattatcgccgccctagtgttagtccatattatttacctccaccagaccgggtcaaacaaccccctaggaatctcctcaggccttgataaagtcccatttcacccttactttacttttaaagatattgttggaggacttgccatcctaggccctattttccttatcgtcctccttgacccctaccttttgggagaccctgagaatttcaatcccgccaaccctctcaatactcctcctcatatc
EX_599_3  ggaggatttgctgttgatggggcaacactaacccgattcttcactttccactttgttttgccctttattatcgccgccctagtgttagtccatattatttacctccaccagaccgggtcaaacaaccccctaggaatctcctcaggccttgataaagtcccatttcacccttactttacttttaaagatattgttggaggacttgccatcctaggccctattttccttatcgtcctccttgacccctaccttttgggagaccctgagaattttaatcccgccaaccctctcaatactcctcctcatatc
Ex_278_1  ggaggatttgctgttgatggggcaacactaacccgattcttcactttccactttgttttgccctttattatcgccgccctagtgttagtccatattatttacctccaccagaccgggtcaaacaaccccctaggaatctcctcaggccttgataaagtcccatttcacccttactttacttttaaagatattgttggaggacttgccatcctaggccctattttcctcatcgtcctccttgacccctaccttttgggagaccctgaaaattttaatcccgccaaccctctcaatactcctcctcatatc
EX_397_1  ggaggatttgctgttgatggggcaacactaacccgattcttcactttccactttgttttgccctttattattgccgccctagtgttagtccatattatttacctccaccagaccgggtcaaacaaccccctaggaatctcctcaggccttgataaagtcccatttcacccttactttacttttaaagatattgttggagggcttgccatcctaggccctattttcctcatcgtcctccttgacccctaccttttgggagaccctgagaattttaatcccgccaaccctctcaatactcctcctcatatc
EX_599_2  ggaggatttgctgttgatggggcaacactaacccgattcttcactttccactttgttttgccctttattatcgccgccctagtgttagtccatattatttacctccaccagaccgggtcaaacaaccccctaggaatctcctcaggccttgataaagtcccatttcacccttactttacttttaaagatattgttggaggacttgccatcctaggccctattttccttatcgtcctccttgacccctaccttttgggagaccctgagaattttaatcccgccaaccctctcaatactcctcctcatatc
EX_408_5  ggaggctttgccgttgacggggcaacattaacccggttctttacttttcattttgttttgccttttatcatcgccgctctagtactggtccatatcatttaccttcatcaaactgggtcaagcaaccccttgggagtctcctcgagacttgataaagtcccattccacccttactttacctacaaagatattgtaggggggctcgccattttaggccccattttcctcgttgttcttctcgacccttaccttttaggagaccctgaaaattttaaccccgccaacccccttaacaccccgcctcatatt
EX_408_01 ggaggctttgccgttgacggggcaacattaacccggttctttacttttcattttgttttgccttttatcatcgccgctctagtactggtccatatcatttaccttcatcaaactgggtcaagcaaccccttgggagtctcctcgagacttgataaagtcccattccacccttactttacctacaaagatattgtaggggggctcgccattttaggccccattttcctcgttgttcttctcgacccttaccttttaggagaccctgaaaattttaaccccgccaacccccttaacaccccgcctcatatt
EX_408_2  ggaggctttgccgttgacggggcaacattaacccggttctttacttttcattttgttttgccttttatcatcgccgctctagtactggtccatatcatttaccttcatcaaactgggtcaagcaaccccttgggagtctcctcgagacttgataaagtcccattccacccttactttacctacaaagatattgtaggggggctcgccattttaggccccattttcctcgttgttcttctcgacccttaccttttaggagaccctgaaaattttaaccccgccaacccccttaacaccccgcctcatatt
EX_408_4  ggaggctttgccgttgacggggcaacattaacccggttctttacttttcattttgttttgccttttatcatcgccgctctagtactggtccatatcatttaccttcatcaaactgggtcaagcaaccccttgggagtctcctcgagacttgataaagtcccattccacccttactttacctacaaagatattgtaggggggctcgccattttaggccccattttcctcgttgttcttctcgacccttaccttttaggagaccctgaaaattttaaccccgccaacccccttaacaccccgcctcatatc
EX408_3   ggaggctttgccgttgacggggcaacattaacccggttctttacttttcattttgttttgccttttatcatcgccgctctagtagtggtccatatcatttaccttcatcaaaatgggtcaagcaaccccttgggagtctcctcgagacttgataaagtcccattccacccttactttacctacaaagatattgtaggggggctcgccattttaggccccattttcctcgttgttcttctcgacccttaccttttaggagaccctgaaaattttaaccccgccaacccccttaacaccccgcctcatatt
EX59_2    ggaggctttgccgttgacggggcaacattaacccggttctttacctttcactttgtcttgcctttcattatcgccgctctagtactggtccatatcatttaccttcaccagaccgggtcgagcaaccccttaggagtctcctcgagacttgataaagtcccattccacccttacttcacctacaaagatattgtagggggactcgccattttaggtcccattttcctcgttgttcttctcgacccctaccttctgggagaccccgaaaattttaaccccgccaacccccttaacaccccgccccatatt
EX_415_2  ggaggctttgccgttgacggggcaacattaacccggttctttacctttcactttgtcttgcctttcattatcgccgctctagtactggtccatatcatttaccttcaccagaccgggtcgagcaaccccttaggagtctcctcgagacttgataaagtcccattccacccttactttacctacaaagatattgtagggggactcgccattttaggtcccattttcctcgttgttcttctcgacccctaccttctgggagaccccgaaaattttaaccccgccaacccccttaacaccccgccccatatt
EX416_6   gggggcttcgccgtcgacggggcgacattaacccggttcttcacttttcatttcgtcctgcctttcatcatcgccgccttagttctagttcatattatttacctacaccaaacgggctcaagcaaccccctagggatttcttcgaatcttgataaggtcccattccacccttactttacttataaagacattgtaggggggctcgccatcttagggcccatcttccttattgtactcctcgacccctatctcctaggagaccctgaaaatttcaaccccgccaacccccttaatacccccccccacatt
EX_416_3  gggggcttcgccgtcgacggggcgacattaacccggttcttcacctttcatttcgtcctgcctttcatcatcgccgccttagttctagttcatattatttacctacaccaaacgggctcaagcaaccccctagggatttcttcgagtcttgataaggtcccattccacccttactttacttacaaagacattgtaggggggctcgccatcttagggcccatcttccttattgtactcctcgacccctatcttctaggagaccctgaaaatttcaaccccgccaacccccttaatacccccccccacatt
EX416_2   gggggcttcgccgtcgacggggcgacattaacccggttcttcacttttcatttcgtcctgcctttcatcatcgccgccttagttctagttcatattatttacctacaccaaacgggctcaagcaaccccctagggatttcttcgaatcttgataaggtcccattccacccttactttacttataaagacattgtaggggggctcgccatcttagggcccatcttccttattgtactcctcgacccctatctcctaggagaccctgaaaatttcaaccccgccaacccccttaatacccccccccacatt
EX_416_1  gggggcttcgccgtcgacggggcgacattaacccggttcttcacctttcatttcgtcctgcctttcatcatcgccgccttagttctagttcatattatttacctacaccaaacgggctcaagcaaccccctagggatttcttcgagtcttgataaggtcccattccacccttactttacttataaagacattgtaggggggctcgccatcttagggcccatcttccttattgtactcctcgacccctatctcctaggagaccctgaaaatttcaaccccgccaacccccttaatacccccccccacatt
EX_416_4  gggggcttcgccgtcgacggggcgacattaacccggttcttcacctttcatttcgtcctgcctttcatcatcgccgccttagttctagttcatattatttacctacaccaaacgggctcaagcaaccccctagggatttcttcgagtcttgataaggtcccattccacccttactttacttataaagacattgtaggggggctcgccatcttagggcccatcttccttattgtactcctcgacccctatctcctaggagaccctgaaaatttcaaccccgccaacccccttaatacccccccccacatt
EX416_5   gggggcttcgccgtcgacggggcgacattaacccggttcttcacttttcatttcgtcctgcctttcatcatcgccgccttagttctagttcatattatttacctacaccaaacgggctcaagcaaccccctagggatttcttcgagtcttgataaggtcccattccacccttactttacttacaaagacattgtaggggggctcgccatcttagggcccatcttccttattgtactcctcgacccctatctcctaggagaccctgaaaatttcaaccccgccaacccccttaatacccccccccacatt
EX_69_1   gggggcttcgccgtcgacggggcgacattaacccggttcttcacctttcatttcgtcctgcctttcatcatcgccgccttagttctagttcatattatttacctacaccaaacgggctcaagcaaccccctagggatttcttcgagtcttgataaggtcccattccacccttactttacttacaaagacattgtaggggggctcgccatcttagggcccatcttccttattgtactcctcgacccctatctcctaggagaccctgaaaatttcaaccccgccaacccccttaatacccccccccacatt
EX_71     gggggcttcgccgtcgacggggcgacattaacccggttcttcacctttcatttcgtcctgcctttcatcatcgccgccttagttctagttcatattatttacctacaccaaacgggctcaagcaaccccctagggatttcttcgagtcttgataaggtcccattccacccttactttacttacaaagacattgtaggggggctcgccatcttagggcccatcttccttattgtactcctcgacccctatctcctaggagaccctgaaaatttcaaccccgccaacccccttaatacccccccccacatt
EX415_5   gggggtttcgccgtcgacggggcaacattaacccggttcttcacctttcatttcgtcttgccttttatcatcgccgccttagttctagtccatattatttacctacatcaaacgggctcaagcaaccccttagggatttcctcgagacttgacaaggtcccctttcacccttacttcacctataaagacattgtagggggactcgccatcctaggacccatcttccttattgtactcctcgacccctatctcctgggggaccctgaaaattttaaccccgccaaccccctcaacacccccccccacatt
EX59_3    gggggtttcgccgtcgacggggcaacattaacccggttcttcacctttcatttcgtcttgccttttatcatcgccgccttagttctagtccatattatttacctacatcaaacgggctcaagcaaccccttagggatttcctcgagacttgacaaggtcccctttcacccttacttcacctataaagacattgtagggggactcgccatcctaggacccatcttccttattgtactcctcgacccctatctcctgggggaccctgaaaattttaaccccgccaaccccctcaacacccccccccacatt
EX59_1    gggggtttcgccgtcgacggggcaacattaacccggttcttcacctttcatttcgtcttgccttttatcatcgccgccctagttctagtccatattatttacctacatcaaacgggctcaagcaaccccttagggatttcctcgagacttgacaaggtcccctttcacccttacttcacctataaagacattgtagggggactcgccatcctaggacccatcttccttattgtactcctcgacccctatctcctgggggaccctgaaaattttaaccccgccaaccccctcaacacccccccccacatt
EX413_3   gggggcttcgccgtcgacggggcaacattaacccggttctttacctttcatttcgttttgcctttcatcatcgccgccttagttctggttcatattatttacctacaccaaacgggttcaaataaccccctagggatttcctccagacttgataaggtcccattccatccctattttacttataaagatatcgtggggggactcgccatcctagggcccgtcttccttattgtactcctcgacccttatcttctaggggaccccgaaaactttaaccccgccaacccccttaatacccccccccacatt
EX413_1   gggggcttcgccgtcgacggggcaacattaacccggttctttacctttcatttcgttttgcctttcatcatcgccgccttagttctggttcatattatttacctacaccaaacgggttcaaataaccccctagggatttcctccagacttgataaggtcccattccatccctattttacttataaagatatcgtggggggactcgccatcctagggcccgtcctccttattgtactcctcgacccttatcttctaggggaccccgaaaactttaaccccgccaacccccttaatacccccccccacatt
EX_413_2  -----------------------------------attctttacctttcatttcgttttgcctttcatcatcgccgccttagttctggttcatattatttacctacaccaaacgggttcaaataaccccctagggatttcctccagacttgataaggtcccattccatccctattttacttataaagatatcgtggggggactcgccatcctagggcccgtcttccttattgtactcctcgacccttatcttctaggggaccccgaaaactttaaccccgccaaccccctgaatacccccccccatatt
EX412_3   ggaggctttgccgttgacggggcaactttaacccgatttttcaccttccatttcgttctgccctttattatcgccgctttagtgctagtccatattatctacctacatcaaacaggttcgagcaaccctctagggatctcctcgagactggataaagttccgtttcatccttactttacttacaaagacatcgtaggaggactcgccatcctaggccccgtcttcctcgtcgtccttctcgacccttacctcctaggggaccctgaaaactttaaccccgccaacccccttaacacccccccccacatc
EX412_4   ggaggctttgccgttgacggggcaactttaacccgatttttcaccttccatttcgttctgccctttattatcgccgctttagtgctagtccatattatctacctacatcaaacaggttcgagcaaccctctagggatctcctcgagactggataaagttccgtttcatccttactttacttacaaagacatcgtaggaggactcgccatcctaggccccgtcttcctcgtcgtccttctcgacccttacctcctaggggaccctgaaaactttaaccccgccaacccccttaacacccccccccacatc
EX59_6    ggaggctttgccgttgacggggcaactttaacccgatttttcaccttccatttcgttctgccctttattatcgccgctttagtgctagtccatattatctacctacatcaaacaggttcgagcaaccctctagggatctcctcgagactggataaagttccgtttcatccttactttacttacaaagacatcgtaggaggactcgccatcctaggccccgtcttcctcgtcgtccttctcgacccttacctcctaggggaccctgaaaactttaaccccgccaacccccttaacacccccccccacatc
EX412_5   ggaggctttgccgttgacggggcaactttaacccgatttttcaccttccatttcgttctgccctttattatcgccgctttagtgctagtccatattatctacctacatcaaacaggttcgagcaaccctctagggatctcctcgagactggataaagttccgtttcatccttactttacttacaaagacatcgtaggaggactcgccatcctaggccccgtcttcctcgtcgtccttctcgacccttacctcctaggggaccctgaaaactttaaccccgccaacccccttaacacccccccccacatc
EX412_1   ggaggctttgccgttgacggggcaactttaacccgatttttcaccttccatttcgttctgccctttattatcgccgctttagtgctagtccatattatctacctacatcaaacaggttcgagcaaccctctagggatctcctcgagactggataaagttccgtttcatccttactttacttacaaagacatcgtaggaggactcgccatcctaggccccgtcttcctcgtcgtccttctcgacccttacctcctaggggaccctgaaaactttaaccccgccaacccccttaacacccccccccacatc
EX412_2   ggaggctttgccgttgacggggcaactttaacccgatttttcaccttccatttcgttctgccctttattatcgccgctttagtgctagtccatattatctacctacatcaaacaggttcgagcaaccctctagggatctcctcgagactggataaagttccgtttcatccttactttacttacaaagacatcgtaggaggactcgccatcctaggccccgtcttcctcgtcgtccttctcgacccttacctcctaggggaccctgaaaactttaaccccgccaacccccttaacacccccccccacatc
EX_415_4  ggaggctttgccgttgacggggcaactttaacccgatttttcaccttccatttcgttctgccctttattatcgccgctttagtgctagtccatattatctacctacatcaaacaggttcgagcaaccctctagggatctcctcgagactggataaagttccgtttcatccttactttacttacaaagacatcgtaggaggactcgccatcctaggccccgtcttcctcgtcgtccttctcgacccttacctcctaggggaccctgaaaactttaaccccgccaacccccttaacacccccccccacatc
EX_415_1  ggaggctttgccgttgacggggcaactttaacccgatttttcaccttccatttcgttctgccctttattatcgccgctttagtgctagtccatattatctacctacatcaaacaggttcgagcaaccctctagggatctcctcgagactggataaagttccgtttcatccttactttacttacaaagacatcgtaggaggactcgccatcctaggccccgtcttcctcgtcgtccttctcgacccttacctcctaggggaccctgaaaactttaaccccgccaacccccttaacacccccccccacatc
EX415_3   ggaggctttgccgttgacggggcaacgttaacccgattcttcactttccatttcgttttgccttttattatcgctgccttagttttaatccatatcatctatctacaccaaacgggttcgagcaaccctttagggatctcttcgagattggacaaagttccattccacccttactttacctataaagatatcgtaggagggctcgccatcttaggacccgtcttcctcgttgtccttctcgacccttacctcctaggggaccctgagaacttcaaccccgccaaccccctcaacacccccccccacatc
EX576_3   ggaggctttgccgttgacggggcaacgttaacccgattcttcactttccatttcgttttgccttttattatcgctgccttagttttaatccatatcatctatctacaccaaacgggttcgagcaaccctttagggatctcttcgagattggacaaagttccattccacccttactttacctataaagatatcgtaggagggctcgccatcttaggacccgtcttcctcgttgtccttctcgacccttacctcctaggggaccctgagaacttcaaccccgccaaccccctcaacacccccccccacatc
EX_576_2  ggaggctttgccgttgacggggcaacgttaacccgattcttcactttccatttcgttttgccttttattatcgctgccttagttttaatccatatcatctatctacaccaaacgggttcgagcaaccctttagggatctcttcgagattggacaaagttccattccacccttactttacctataaagatatcgtaggagggctcgccatcttaggacccgtcttcctcgttgtccttctcgacccttacctcctaggggaccctgagaacttcaaccccgccaaccccctcaacacccccccccacatc
EX60_01   ggaggctttgccgttgacggggcaacgttaacccgattcttcactttccatttcgttttgccttttattatcgctgccttagttttaatccatatcatctatctacaccaaacgggttcgagcaaccctttagggatctcttcgagattggacaaagttccattccacccttactttacctataaagatatcgtaggagggctcgccatcttaggacccgtcttcctcgttgtccttctcgacccttacctcctaggggaccctgagaacttcaaccccgccaaccccctcaacacccccccccacatc
EX_576_1  ggaggctttgccgttgacggggcaacgttaacccgattcttcactttccatttcgttttgccttttattatcgctgccttagttttaatccatatcatctatctacaccaaacgggttcgagcaaccctttagggatctcttcgagattggacaaagttccattccacccttactttacctataaagatatcgtaggagggctcgccatcttaggacccgtcttcctcgttgtccttctcgacccttacctcctaggggaccctgagaacttcaaccccgccaaccccctcaacacccccccccacatc
EX_60_4   ggaggctttgccgttgacggggcaacgttaacccgattcttcactttccatttcgttttgccttttattatcgctgccttagttttaatccatatcatctatctacaccaaacgggttcgagcaaccctttagggatctcttcgagattggacaaagttccattccacccttactttacctataaagatatcgtaggagggctcgccatcttaggacccgtcttcctcgttgtccttctcgacccttacctcctaggggaccctgagaacttcaaccccgccaaccccctcaacacccccccccacatc
EX_576_5  ggaggctttgccgttgacggggcaacgttaacccgattcttcactttccatttcgttttgccttttattatcgctgccttagttttaatccatatcatctatctacaccaaacgggttcgagcaaccctttagggatctcttcgagattggacaaagttccattccacccttactttacctataaagatatcgtaggagggctcgccatcttaggacccgtcttcctcgttgtccttctcgacccttacctcctaggggaccctgagaacttcaaccccgccaaccccctcaacacccccccccacatc
EX_60_2   ggaggctttgccgttgacggggcaacgttaacccgattcttcactttccatttcgttttgccttttattatcgctgccttagttttaatccatatcatctatctacaccaaacgggttcgagcaaccctttagggatctcttcgagattggacaaagttccattccacccttactttacctataaagatatcgtaggagggctcgccatcttaggacccgtcttcctcgttgtccttctcgacccttacctcctaggggaccctgagaacttcaaccccgccaaccccctcaacacccccccccacatc
EX_60_5   ggaggctttgccgttgacggggcaacgttaacccgattcttcactttccatttcgttttgccttttattatcgctgccttagttttaatccatatcatctatctacaccaaacgggttcgagcaaccctttagggatctcttcgagattggacaaagttccattccacccttactttacctataaagatatcgtaggagggctcgccatcttaggacccgtcttcctcgttgtccttctcgacccttacctcctaggggaccctgagaacttcaaccccgccaaccccctcaacacccccccccacatc
EX_60_3   ggaggctttgccgttgacggggcaacgttaacccgattcttcactttccacttcgttttgccttttattatcgctgccttagttttaatccatatcatctatctgcaccaaacgggttcgagcaaccctttagggatctcttcgagattggacaaagttccattccacccttactttacctataaagatatcgtaggagggctcgccatcttaggacccgtcttcctcgttgtccttctcgacccttacctcctaggggatccggagaacttcaaccccgccaaccccctcaacacccccccccacatc
EX576_4   -------------------------------------tcttcactttccatttcgttttgccttttattatcgttgccttagttttaatccatatcatctatctacaccaaacgggttcgagcaaccctttagggatctcttcgagattggacaaagttccattccacccttactttacctataaagatatcgtaggagggctcgccatcttaggacccgtcttcctcgttgtccttctcgacccttacctcctaggggaccctgagaacttcaaccccgccaacccccttaacacccccccccacatc
EX59_4    ggaggctttgccgttgacggggcaacgttaacccgattcttcactttccacttcgttttgccttttattatcgctgccttagttttaatccacatcatctatctgcaccaaacgggttccaacaaccctttagggatctcttcgagattgaacaaagttccattccacccttactttacctataaagatatcgtaggagggctcgccatcttaggacccgccttcctcgttgtccttctcgacccttacctcctaggggatcctgagaacttcaaccccgccaaccccctcaacacccccccccacatc
EX_441    ggaggctttgccgttgacggggcaactttaacccgattttttactttccatttcgttttgccttttattatcgctgctttagttttaattcatattatctacttgcaccaaacaggttgaagcaaccctttaggaatctcttcgagattagataaagttccgttccatccttactttacctataaagatatcgtaggagggctcgccattctaggccccgtcttcctcatcgttctattagacccttacctcctaggagaccctgaaaacttcaaccccgccaaccatctcaacacccccccccacatc
EX428_2   ggaggattcgccgtcgatggggcaacgttaacccggttcttcactttccactttgtcctcccctttgctattgccgctctggtgctcgtccatattatctaccttcaccagacaggttccagcaaccccctaggggtcgcttcggggatcgacaaagtcccattccacccctacttcacttacaaagacattgtggggggcctcgccattttaggccccattttcctcgttgtccttctcgacccctacctgctaggggaccccgaaaattttaaccccgccaacccccttaatacccctccccacatt
EX428_1   ggaggattcgccgtcgatggggcaacgttaacccggttcttcactttccactttgtcctcccctttgctattgccgctctggtgctcgtccatattatctaccttcaccagacaggttccagcaaccccctaggggtcgcttcggggatcgacaaagtcccattccacccctacttcacttacaaagacattgtggggggcctcgccattttaggccccattttcctcgttgtccttctcgacccctacctgctaggggaccccgaaaattttaaccccgccaacccccttaatacccctccccacatt
EX428_6   ggaggattcgccgtcgatggggcaacgttaacccggttcttcactttccactttgtcctcccctttgctattgccgctctggtgctcgtccatattatctaccttcaccagacaggttccagcaaccccctaggggtcgcttcggggatcgacaaagtcccattccacccctacttcacttacaaagacattgtggggggcctcgccattttaggccccattttcctcgttgtccttctcgacccctacctgctaggggaccccgaaaattttaaccccgccaacccccttaatacccctccccacatt
EX_424_1  ggggggttcgccgtcgatggggctacgctaacacgattcttcactttccatttcgtccttccctttattatcgccgctctggtgctcgttcatattatttacctccatcaaacaggttcgagcaaccccttaggggtctcttcggggctcgataaagtcccattccacccctactttacttataaagatatcgtagggggtctcgccatcttaggccccattttcctagttgttctcctcgacccctacctcctgggggaccccgaaaactttaaccccgccaacccccttaacaccccaccccacatc
EX_428_4  -----------------------------------attcttcactttccatttcgtccttccctttattatcgccgctctggtgctcgttcatattatttacctccatcaaacaggttcgagcaaccccttaggggtctcttcggggctcgataaagtcccattccacccctactttacttataaagatatcgtagggggtctcgccatcttaggccccattttcctagttgttctcctcgacccctacctcctgggggaccccgaaaactttaaccccgccaacccccttaacaccccaccccacatc
EX_428_5  -----------------------------------attcttcactttccatttcgtccttccctttattatcgccgctctggtgctcgttcatattatttacctccatcaaacaggttcgagcaaccccttaggggtctcttcggggctcgataaagtcccattccacccctactttacttataaagatatcgtagggggtctcgccatcttaggccccattttcctagttgttctcctcgacccctacctcctgggggaccccgaaaactttaaccccgccaacccccttaacaccccaccccacatc
EX_1_2    ------------------------------------ttcttcactttccatttcgtccttccctttattatcgccgctctggtgctcgttcatattatttacctccatcaaacaggttcgagcaaccccttaggggtctcttcggggctcgataaagtcccattccacccctactttacttataaagatatcgtagggggtctcgccatcttaggccccattttcctagttgttctcctcgacccctacctcctgggggaccccgaaaactttaaccccgccaacccccttaacaccccaccccacatc
ISLA_2    ggggggttcgccgtcgatggggcaacgctaacccgattcttcaccttccatttcgtccttccctttattatcgccgctctggtgctcgtccatattatttacctccatcaaacaggttcgagcaaccccttgggggtctcttcggggctcgataaagtcccattccacccctactttacttataaagatatcgtggggggtctcgccatcctaggtcccattttcctagttgttctcctcgacccctacctcctgggggaccccgaaaactttaaccccgccaacccccttaacaccccaccccacatc
ISLA_3    ggggggttcgccgtcgatggggcaacgctaacccgattcttcaccttccatttcgtccttccctttattatcgccgctctggtgctcgtccatattatttacctccatcaaacaggttcgagcaaccccttgggggtctcttcggggctcgataaagtcccattccacccctactttacttataaagatatcgtggggggtctcgccatcctaggtcccattttcctagttgttctcctcgacccctacctcctgggggaccccgaaaactttaaccccgccaacccccttaacaccccaccccacatc
ISLA_4    ggggggttcgccgtcgatggggcaacgctaacccgattcttcaccttccatttcgtccttccctttattatcgccgctctggtgctcgtccatattatttacctccatcaaacaggttcgagcaaccccctgggggtctcttcggggctcgataaagtcccattccacccctactttacttataaagatatcgtggggggtctcgccatcctaggtcccattttcctagttgttctcctcgacccctacctcctgggggaccccgaaaactttaaccccgccaacccccttaacaccccaccccacatc
EX1_3     ------------------------------------ttcttcaccttccatttcgtccttccctttattatcgccgctctggtgctcgtccatattatttacctccatcaaacaggttcgagcaaccccttgggggtctcttcggggctcgataaagtcccattccacccctactttacttataaagatatcgtggggggtctcgccatcctaggtcccattttcctagttgttctcctcgacccctacctcctgggggaccccgaaaactttaaccccgccaacccccttaacaccccaccccacatc
EX1_4     ggggggttcgccgtcgatggggcaacgctaacccgattcttcaccttccatttcgtccttccctttattatcgccgctctggtgctcgtccatattatttacctccatcaaacaggttcgagcaaccctttgggggtctcttcggggctcgataaagtcccattccacccctactttacttataaggatatcgtggggggtctcgccatcttaggtcccattttcctagttgttctcctcgacccctacctcctgggggaccccgaaaactttaaccccgccaacccccttaacaccccaccccacatc
EX_ISLAA  ggggggttcgccgtcgatggggcaacgctaacccgattcttcaccttccatttcgtccttccctttattatcgccgctctggtgctcgtccatattatttacctccatcaaacaggttcgagcaaccctttgggggtctcttcggggctcgataaagtcccattccacccctactttacttataaggatatcgtggggggtctcgccatcttaggtcccattttcctagttgttctcctcgacccctacctcctgggggaccccgaaaactttaaccccgccaacccccttaacaccccaccccacatc
ISLA_5    -------------------------------------tcttcaccttccatttcgtccttccctttattatcgccgctctggtgctcgtccatattatttacctccatcaaacaggttcgagcaaccccttgggggtctcttcggggctcgataaagtcccattccacccctactttacttataaagatatcgtggggggtctcgccatcctaggtcccattttcctagttgttctcctcgacccctacctcctgggggaccccgaaaactttaaccccg-----------------------------
EX_H84_1  ggggggtttgccgtcgacggggccaccttgactcgatttttcaccttccactttgttttgccctttgctattgctgccttagtgttaattcatattatctatctccaccaaacggggtcaagcaaccccctaggggtttcctcaggacttgataaggtcccctttcacccctactttacctacaaagacatagtggggggcctcgctatcttagggcccgccttccttgtcgttctgctcgacccttaccttttaggggaccctgaaaactttaaccccgccaacccccttaacaccccccctcatatt
EX_H27_2  ggggggtttgccgtcgacggggccaccttgactcaatttttcaccttccactttgttttgccctttgctattgctgccttagtgttaattcatattatctatctccaccaaacggggtcaagcaaccccctaggggtttcctcaggacttgataaggtcccctttcacccctactttacctacaaagacatagtggggggcctcgctatcttagggcccgccttccttgtcgttctgctcgacccttaccttttaggggaccctgaaaactttaaccccgccaacccccttaacaccccccctcatatt
EX_H27_1  ggggggtttgccgtcgacggggccaccttgactcaatttttcaccttccactttgttttgccctttgctattgctgccttagtgttaattcatattatctatctccaccaaacggggtcaagcaaccccctaggggtttcctcaggacttgataaggtcccctttcacccctactttacctacaaagacatagtggggggcctcgctatcttagggcccgccttccttgtcgttctgctcgacccttaccttttaggggaccctgaaaactttaaccccgccaacccccttaacaccccccctcatatt
EX_H84_2  ggggggtttgccgtcgacggggccaccttgactcaatttttcaccttccattttgttttgccctttgctattgctgccttagtgttaattcatattatttatctccaccaaacggggtcaagcaaccccctaggggtttcctcaggacttgataaggtcccctttcacccctactttacctacaaagacatagtggggggcctcgctatcttagggcccgccttccttgtcgttctgctcgacccttaccttttaggggaccctgaaaactttaaccccgccaacccccttaacaccccccctcatatt
CAR11_1   ggggggtttgccgtcgacggggccactttgactcgaatttttaccttccactttgttttgccctttgttattgctgccttagtgttaatccatattatctatcttcaccaaacggggtcaagcaaccccttaggggtttcctcaggaccagataaagtcccctttcacccctacttttcctacaaagacatagtggggggcctcgctattttagggcccgccttccttgtcgttctgctcgacccttaccttttgggagaccctgaaaactttaaccccgccaacccccttaacacccctccccatatt
CAR11_2   ggggggtttgccgtcgacggggccactttgactcgaatttttaccttccactttgttttgccctttgttattgctgccttagtgttaatccatattatctatcttcaccaaacggggtcaagcaaccccttaggggtttcctcaggaccagataaagtcccctttcacccctacttttcctacaaagacatagtggggggcctcgctattttagggcccgccttccttgtcgttctgctcgacccttaccttttgggagaccctgaaaactttaaccccgccaacccccttaacacccctccccatatt
EX_H80_5  gggggcttcgccgtcgatggggctactttaactcgattttttaccttccactttgttttaccttttgccatcgccgctttggtccttattcatattatctaccttcaccaaaccgggtcaagcaaccccctaggggtctcctcgaggctcgataaggtccccttccacccctactttacctttaaagatatagtaggaggcctcgctattttaggacctattttcctcatcgttttactcgatccttacctcctaggggaccccgaaaatttcaaccccgccaaccctctcaatacccccccccatatc
EX_H24_1  gggggcttcgccgtcgatggggctactttaactcaattttttaccttccactttgttttaccttttgccatcgccgctttggtccttattcatattatctaccttcaccaaaccgggtcaagcaaccccctaggggtctcctcgaggctcgataaggtccccttccacccctactttacctttaaagatatagtaggaggcctcgctattttaggacctattttcctcatcgttttactcgatccttacctcctaggggaccccgaaaatttcaaccccgccaaccctctcaatacccccccccatatc
EX_H80_1  gggggcttcgccgtcgatggggctactttaactcaattttttaccttccactttgttttaccttttgccatcgccgctttggtccttattcatattatctaccttcaccaaaccgggtcaagcaaccccctaggggtctcctcgaggctcgataaggtccccttccacccctactttacctttaaagatatagtaggaggcctcgctattttaggacctattttcctcatcgttttactcgatccttacctcctaggggaccccgaaaatttcaaccccgccaaccctctcaatacccccccccatatc
EX_H23_1  gggggcttcgccgtcgatggggctactttaactcaattttttaccttccactttgttttaccttttgccatcgccgctttggtccttattcatattatctaccttcaccaaaccgggtcaagcaaccccctaggggtctcctcgaggctcgataaggtccccttccacccctactttacctttaaagatatagtaggaggcctcgctattttaggacctattttcctcatcgttttactcgatccttacctcctaggggaccccgaaaatttcaaccccgccaaccctctcaatacccccccccatatc
EX_H81_1  gggggcttcgccgtcgatggggctactttaactcgattttttaccttccactttgttttaccttttgccatcgccgctttggtccttattcatattatctaccttcaccaaaccgggtcaagcaaccccctaggggtctcctcgaggctcgataaggtccccttccacccctactttacctttaaagatatagtaggaggcctcgctattttaggacctattttcctcatcgttttactcgatccttacctcctaggggaccccgaaaatttcaaccccgccaaccctctcaatacccccccccatatc
EX_H22_1  ggaggctttgccgtcgacggtgccactttaactcaattctttactttccatttcgttttaccttttatcatcgccgccttggtccttatccatattatttacctacatcaaaccgggtcgagcaaccccctgggggtctcctcgaggctcgacaaagtccccttccacccctactttacctttaaagatatagtaggaggtctagctattttggggcctatcttcctcattgttttacttgatccctatcttctcggggaccccgaaaattttaaccccgccaacccccttaacacccccccccatatc
EX_H79_1  ggaggctttgccgtcgatggtgccactttaactcaattctttactttccatttcgttttaccttttatcatcgccgccttggtccttatccatattatttacctacatcaaaccgggtcgagcaaccccctgggggtctcctcgaggctcgacaaagtccccttccacccctactttacctttaaagatatagtaggaggtctagctattttggggcctatcttcctcattgttttacttgatccctatcttctcggggaccccgaaaattttaaccccgccaacccccttaacacccccccccatatc
EX_H79_3  ggaggctttgccgtcgatggtgccactttaactcgattctttactttccatttcgttttaccttttatcatcgccgccttggtccttatccatattatttacctacatcaaaccgggtcgagcaaccccctgggggtctcctcgaggctcgacaaagtccccttccacccctactttacctttaaagatatagtaggaggtctagctattttggggcctatcttcctcattgttttacttgatccctatcttctcggggaccccgaaaattttaaccccgccaacccccttaacacccccccccatatc
EX_H79_4  ggaggctttgccgtcgatggtgccactttaactcgattctttactttccatttcgttttaccttttatcatcgccgccttggtccttatccatattatttacctacatcaaaccgggtcgagcaaccccctgggggtctcctcgaggctcgacaaagtccccttccacccctactttacctttaaagatatagtaggaggtctagctattttggggcctatcttcctcattgttttacttgatccctatcttctcggggaccccgaaaattttaaccccgccaacccccttaacacccccccccatatc
EX_H79_5  ggaggctttgccgtcgatggtgccactttaactcgattctttactttccatttcgttttaccttttatcatcgccgccttggtccttatccatattatttacctacatcaaaccgggtcgagcaaccccctgggggtctcctcgaggctcgacaaagtccccttccacccctactttacctttaaagatatagtaggaggtctagctattttggggcctatcttcctcattgttttacttgatccctatcttctcggggaccccgaaaattttaaccccgccaacccccttaacacccccccccatatc
CAR14_2   ggaggcttcgccgtcgatggtgctaccttgactcgattctttaccttccatttcgttctgcccttcatcattgccgccctagtacttgtccatattatttacctacatcagaccgggtcgagcaaccccctaggggtctcctcggggcccgacaaggtccctttccacccctattttactttcaaggatatggtaggaggcctcgccatcttagggcctattttccttatcgttttgctcgacccttacctcctaggggaccctgaaaatttcaaccccgccaacccccttaacacccccccccatatt
CAR14_5   ggaggcttcgccgtcgatggtgctaccttgactcgattcttcaccttccatttcgttctgcccttcatcattgccgccttagtacttgtccatattatttacctacatcagaccgggtcgagcaaccccctaggggtctcctcggggcccgacaaggtccccttccacccctacttcactttcaaggatatagtgggaggcctcgccatcttagggcccattttccttatcgttttgctcgacccttacctcctaggggaccccgaaaatttcaaccccgccaacccccttaacacccccccccacatt
CAR14_3   ggaggcttcgccgtcgatggtgctaccttgactcgattctttaccttccatttcgttctgcccttcatcattgccgccctagtacttgtccatattatttatctacatcagaccgggtcgagcaaccccctaggggtctcctcggggcccgacaaggtccctttccacccctatttcactttcaaggatatggtaggaggcctcgccatcttaggacctattttccttatcgttttgctcgacccttacctcctaggggaccctgaaaatttcaaccccgccaacccccttaacacccccccccatatt
CAR_14_6  -------------------------------------tctttaccttccatttcgttctgcccttcatcattgccgccctagtacttgtccatattatttacctacatcagaccggatcgagcaaccccctaggggtctcctcggggcccgacaaggtccctttccacccctatttcactttcaaggatatggtaggaggcctcgccatcttaggacctattttccttatcgttttgctcgacccttacctcctaggggaccctgaaaatttcaaccccgccaacccccttaacacccccccccatatt
ExCR19_5  ggaggcttcgccgtcgatggtgcaacccttactcaattctttaccttccatttcgttctgcccttcatcattgccgccctagtacttgtccatattatttacttacatcagaccgggtcgagcaaccctctaggggtctcctcggggcccgacaaggtccctttccacccctatttcactttcaaagatatggtaggaggcctcgccatcttagggcctattttccttatcgttttgctcgacccttacctcctaggggaccccgaaaatttcaaccccgccaacccccttaacacccccccccatatt
ExCR19_3  ggaggcttcgccgtcgatggtgctacccttactcaattctttaccttccatttcgttctgcccttcatcattgccgccctagtacttgtccatattatttacttacatcagaccgggtcgagcaaccccctaggggtctcctcggggcccgacaaggtccctttccacccctatttcactttcaaagatatggtaggaggcctcgccatcttagggcctattttccttatcgttttgctcgacccttacctcctaggggaccccgaaaatttcaaccccgccaacccccttaacacccccccccatatt
ExCR19_4  ggaggcttcgccgtcgatggtgctacccttactcaattctttaccttccatttcgttctgcccttcatcattgccgccctagtacttgtccatattatttacttacatcagaccgggtcgagcaaccctctaggggtctcctcggggcccgacaaggtccctttccacccctatttcactttcaaagatatggtaggaggcctcgccatcttagggcctattttccttatcgttttgctcgacccttacctcctaggggaccccgaaaatttcaaccccgccaacccccttaacacccccccccatatt
ExCR19_2  ggaggcttcgccgtcgatggtgctacccttactcaattctttaccttccattttgttctgcccttcatcattgccgccctagtacttgtccatattatttacttacatcaaaccgggtcgagcaaccctctaggggtctcctcggggcccgacaaggtccctttccacccctatttcactttcaaagatatagtaggaggcctcgccatcttagggcctattttccttatcgttttgctcgacccttacctcctaggggaccccgaaaatttcaaccccgccaacccccttaacacccccccccatatt
CAR_21_7  ------------------------------------------------catttcgttctgcccttcatcattgccgccctagtacttgtccatattatttacttacatcagaccgggtcgagcaaccctctaggggtctcctcggggcccgacaaggtccctttccacccctatttcactttcaaagatatggtaggaggcctcgccatcttagggcctattttccttatcgttttgctcgacccttacctcctaggggaccccgaaaatttcaaccccgccaacccccttaacacccccccccatatt
CAR9_6    --------cgccgtcgatggtgccaccttaactcgaatttttaccttccattttgtcttacccttcatcattgccgccttagttcttatccatattatctacctacaccagaccgggtcgagcaaccccctaggggtctcctcgggattggacaaggtccccttccacccttacttcacctacaaagatatggtggggggtctcgccattttggggcccatctcccttatcgttttgctcgacccttacctcctaggggaccccgaaaattttaaccccgccaacccccttaacacccccccccatatt
CAR9_3    --------cgccgtcgatggtgccactataactcgaatttttaccttccattttgtcttacccttcatcattgccgccttagttcttatccatattatctacctacaccagaccgggtcgagcaaccccctaggggtctcctcgggattggacaaggtccccttccacccttacttcacctacaaagatatggtggggggtctcgccattttggggcccatctcccttatcgttttgctcgacccttacctcctaggggaccccgaaaattttaaccccgccaacccccttaacacccccccccatatt
CAR9_5    --------cgccgtcgatggtgccactataactcgaatttttaccttccattttgtcttacccttcatcattgccgccttagttcttatccatattatctacctacaccagaccgggtcgagcaaccccctaggggtctcctcgggattggacaaggtccccttccacccttacttcacctacaaagatatggtggggggtctcgccattttggggcccatctcccttatcgttttgctcgacccttacctcctaggggaccccgaaaattttaaccccgccaacccccttaacacccccccccatatt
CAR9_4    --------cgccgtcgatggtgccactataactcgaatttttaccttccattttgtcttacccttcatcattgccgccttagttcttatccatattatctacctacaccagaccgggtcgagcaaccccctaggggtctcctcgggattggacaaggtccccttccacccttacttcacctacaaagatatggtggggggtctcgccattttggggcccatctcccttatcgttttgctcgacccttacctcctaggggaccccgaaaattttaaccccgccaacccccttaacacccccccccatatt
CAR9_2    ---------------------------------------------------tttgtcttacccttcatcattgccgccttagttctaatccatattatctacctacaccagaccgggtcgagcaaccccctaggggtctcctcgggattggacaaggtccccttccacccttacttcacttacaaagatatggtggggggtctcgccattttggggcccatctcccttatcgttttgctcgacccttacctcctaggggaccccgaaaattttaaccccgccaacccccttaacacccccccccatatt
CAR28_7   ------------------------------------attcttcctttccatttcgttctgccttttattatcgccgctctggttttaatccgcatcatttatctccaccagacaggatcgagcaatcctttgggagtctcttcatcccttgataaagttcccttccatccttatttcacttataaagatatagaaggaggcctcgcaatcctaggacccatccttcttatcgtcctactcgacccctaccttctaggggacccggaaaattttaaccccgccaaccccctaaacacccccccccatatt
CAR28_2   ------------------------------------attcttcctttccatttcgttctgccttttattatcgccgctctggttttaatccgcatcatttatctccaccaaacaggatcgagcaatcctttgggagtctcttcatcccttgataaagttcccttccatccttatttcacttataaagatatagaaggaggcctcgcaatcctaggacccatccttcttatcgtcctactcgacccctaccttctaggggacccggaaaattttaaccccgccaaccccctaaacacccccccccatatt
CAR28_3   ------------------------------------attcttcctttccatttcgttctgccttttattatcgccgctctggttttaatccgcatcatttatctccaccaaacaggatcgagcaatcctttgggagtctcttcatcccttgataaagttcccttccatccttatttcacttataaagatatagaaggaggcctcgcaatcctaggacccatccttcttatcgtcctactcgacccctaccttctaggggacccggaaaattttaaccccgccaaccccctaaacacccccccccatatt
CAR28_4   ------------------------------------attattcctttccatttggttttgccttttattatcgccgctctggttttaatccgtatcatttatctccaccagacgggatcgagcaatcctttgggagtctcttcatcccttgataaagttcccttccatccttatttcacttataaagatattgaaggaggcctcgcaatcctaggacccatccttcttatcgtcctactcgacccctaccttctaggggacccggaaaattttaaccccgccaaccccctcaacacccccccccatatt
CAR15_2   ggaggatttgctgtagatgaagcaactttatcccgattcttcacctttcattttactcttccctttattattagagctatggttgtaatccatattatttatctccaccaaaccggttcaaacaatcccttaggaatctccagaaatccagataaagttccattccatccctactttattgttaaagacgctgtaggctttttagctcttttaattccagccctattaattgtcttattagatccttatctgctgggagacccagaaaactttaacccagcaaaccccttaaggactcccccccatatc
CAR15_1   ggaggatttgctgtagatgaagcaactttatcccgattcttcacctttcattttactcttccctttattattagagctatggttgtaatccatattatttatctccaccaaaccggttcaaacaatcccttaggaatctccagaaatccagataaagttccattccatccctactttattgttaaagacgctgtaggctttttagctcttttaattccagccctattaattgtcttattagatccttatctgctgggagacccagaaaactttaacccagcaaaccccttaaggactcccccccatatc
CAR15_5   ggaggatttgctgtagatgaagcaactttatcccgattcttcacctttcattttactcttccctttattattagagctatggttgtaatccatattatttatctccaccaaaccggttcaaataatcccctaggaatctccagaaatccagataaagttccattccatccctactttattgttaaagacgctgtaggctttttagctcttttaattccagccctattaattgtcttattagatccttatctgctgggagacccagaaaactttaacccagcaaaccccttaaggactcccccccatatc
CAR15_4   ggaggatttgctgtagatgaagcaactttatcccgattcttcacctttcattttactcttccctttattattagagctatggttgtaatccatattatttatctccaccaaaccggttcaaataatcccctaggaatctccagaaatccagataaagttccattccatccctactttattgttaaagacgctgtaggctttttagctcttttaattccagccctattaattgtcttattagatccttatctgctgggagacccagaaaactttaacccagcaaaccccttaaggactcccccccatatc
CAR15_3   ggaggatttgctgtagatgaagcaactttatcccgattcttcacctttcattttactcttccctttattattagagctatggttgtaatccatattatttatctccaccaaaccggttcaaacaatcccttaggaatctccagaaatccagataaagttccattccatccctactttattgttaaagacgctgtaggctttttagctcttttaattccagccctattaattgtcttattagatccttatctgctgggagacccagaaaactttaacccagcaaaccccttaaggactcccccccatatc
CAR8_4    ggggggtttgctgtagacagggctactctaacgcgattttttactttccactttactctaccttttatcatcagggccctagttatcgtccatatcatttacctccatcaaacagggtccaacaatccgttgggaatctccagaaacccagacaaagtgcccttccacccctactttattgtaaaagatgcggtaggctttctagcactccttattccagccgttcttattgttctacttgatccttatttgctcggggacccggaaaattttaacccggccaacccccttagcactcccccacatatt
CAR8_1    ggggggtttgctgtagacagggctactctaacgcgattttttactttccactttactctaccttttatcatcagggccctagttatcgtccatatcatttacctccatcaaacagggtccaacaatccgttgggaatctccagaaacccagacaaagtgcccttccacccctactttattgtaaaagatgcggtaggctttctagcactccttattccagccgttcttattgttctacttgatccttatttgctcggggacccggaaaattttaacccggccaacccccttagcactcccccacatatt
CAR_8_2   ggggggtttgctgtagacagggctactctaacgcgattttttactttccactttactctaccttttatcatcagggccctagttatcgtccatatcatttacctccatcaaacagggtccaacaatccgttgggaatctccagaaacccagacaaagtgcccttccacccctactttattgtaaaagatgcggtaggctttctagcactccttattccagccgttcttattgttctacttgatccttatttgctcggggacccggaaaattttaacccggccaacccccttagcactcccccacatatt
CAR_8_3   ggggggtttgctgtagacagggctactctaacgcgattttttactttccactttactcttccttttatcatcagggccctagttatcgtccatatcatttacctccatcaaacagggtccaacaatccattgggaatctccagaaacccagacaaagtgcccttccacccctactttattgtaaaagatgcggtaggctttctagcactccttattccagccgttcttattgttctacttgatccttatttgctcggggacccggaaaattttaacccggccaacccccttagcactcccccacatatt
CAR_8_5   gggggatttgctgtagacagggctactctaacgcgattttttactttccactttactctaccttttatcatcagggccctagttatcgtccatatcatttacctccatcagacagggtccaacaatccattgggaatttccagaaacccagacaaagtgcccttccacccctactttattgtaaaagatgcggtaggctttctagcactccttattccagccgttcttattgttctacttgatccttatttgctcggggacccggaaaattttaacccggccaacccccttagcactcccccacatatt
CAR_38_4  gggggttttgccgttgacagagccactctgactcgattcttcacatttcacttcaccctgccctttatcattagagccttagtaattgtccatatcatctatctccaccaaacagggtccaataaccctttagggatctctagaaacccagacaaagtccccttccacccctattttatcatcaaagacgcagttggattcctggccttattgattcctgcccttttgattgttttattagacccataccttttaggggatccggaaaattttaacccagccaaccccctaagcaccccccctcatatt
CAR_38_5  gggggttttgccgttgacagagccactctgactcgattcttcacatttcacttcaccctgccctttatcattagagccttagtaattgtccatatcatctatctccaccaaacagggtccaataaccctttagggatctctagaaacccagacaaagtccccttccacccctattttatcgtcaaagacgcagttggattcctggccttattgattcctgcccttttgattgttttattagacccataccttttaggggatccggaaaattttaacccagccaaccccctaagcaccccccctcatatt
CAR38_1   gggggttttgccgttgacagagccactctgactcgattcttcacatttcacttcaccctaccctttatcattagagccttagtaattgtccatattatctatctccaccaaacagggtccaataaccctttagggatctctagaaacccagacaaagtccccttccacccctattttatcgtcaaagatgcagttggattcctggccttattgattcctgcccttttgattgttttattagacccataccttttaggggatccggaaaattttaacccagccaaccccctaagcaccccccctcatatt
CAR38_2   gggggttttgccgttgacagagccactctgactcgattcttcacatttcacttcaccctaccctttatcattagagccttagtaattgtccatattatctatctccaccaaacagggtccaataaccctttagggatctctagaaacccagacaaagtccccttccacccctattttatcgtcaaagacgcagttggattcctggccttattgattcctgcccttttgattgttttattagacccataccttttaggggatccggaaaattttaacccagccaaccccctaagcaccccccctcatatt
CAR38_3   ggggggtttgccgttgacagagccactctgactcgattcttcacatttcacttcaccctaccctttatcattagagccttagtaattgtccatattatctatctccaccaaacagggtccaataaccctttagggatctctagaaacccagacaaagtccccttccacccctattttatcgtcaaagacgcagttggattcctggccttattgattcctgcccttttgattgttttattagacccataccttttaggggatccggaaaattttaacccagccaaccccctaagcaccccccctcatatt
EX_BA_1   ggggggtttgccgtcgacagagccactctgactcgattcttcacatttcatttcaccctaccctttatcattagagccttagtaattgtccatatcatttaccttcaccaaacagggtccaataaccctttagggatctctagaaacccggacaaagtccccttccacccctattttatcgtcaaagacgcagttggattcctagccttattaatccctgcccttttgattgttttattagacccgtaccttttaggggatccggaaaattttaatccagccaaccctctaagcacccccccacatatt
EX_BA_2   ggagggtttgccgttgacagagccactctgacccgattcttcacatttcacttcaccctaccctttatcattagagccttagtaattgtccatatcatttatctccaccaaacagggtccaataaccctttagggatctctagaaacccggacaaagtccccttccacccctattttatcgttaaagacgcagttggattcctagccttattaatccctgcccttttgattgttttattagacccataccttttaggggatccggaaaattttaatccagccaaccctctaagcacccctccacatatt
EX_BA_3   ggagggtttgccgttgacagagccactctgacccgattcttcacatttcacttcaccctaccctttatcattagagccttagtaattgtccatatcatttatctccaccaaacagggtccaataaccctttagggatctctagaaacccggacaaagtccccttccacccctattttatcgttaaagacgcagttggattcctagccttattaatccctgcccttttgattgttttattagacccgtaccttttaggggatccggaaaattttaatccagccaaccctctaagcacccctccacatatt
EX_MA_1   ggaggttttgccgttgacagagccacactgactcgattcttcacatttcacttcaccctaccctttatcattagagccttagtaattgtccatatcatttatctccaccaaacagggtccaataaccctttagggatctctagaaacccagacaaagtcccctttcacccctattttatcgtcaaggacgcagttggattcctggccttattaattcctgcccttttgattgttttattagacccataccttttaggggatccggaaaattttaacccagccaaccctctaagcaccccccctcatatt
EX_MA_2   ggaggttttgccgttgacagggccactctgactcgattcttcacatttcacttcaccctaccctttatcattagagccttagtaattgtccatatcatttatctccaccaaacagggtccaataaccctttagggatcgctagaaacccagacaaagtcccctttcacccctattttatcgtcaaggacgcagttggattcctggccttattaattcctgcccttttgattgttttattagacccataccttttaggggatccggaaaattttaacccagccaaccctctaagcaccccccctcatatt
EX_MA_3   gggggttttgccgttgacagagccactctgactcgattcttcacatttcacttcaccctaccctttatcattagagccttagtaattgtccatatcatttatctccaccaaacagggtccaataaccctttagggatctctagaaatccagacaaagtccccttccacccctattttatcgtcaaagacgcagttggattcctggccttattaattcctgcccttttgattgttttattagacccataccttttaggggatccggaaaattttaacccagccaaccctctaagcaccccccctcatatt
EX124_1   ------tttgccgttgacgaggcaactctatcccgattttttactttccactttacattaccctttattatcagtgcaatagttattgttcatattatttaccttcatcaaacagggtccaacaaccccctaggaatttccagcaacccagacaaagtgcccttccatccttactttatcatcaaggacgcagtaggattcctagccctattgatcccggctctattgattgtcttattagacccttacctcttaggggaccccgaaaactttaatccagctaaccccctgagaacccctccacacatt
EX124_4   ------------------------actctatcccgattttttactttccactttacattaccctttattatcagtgcaatagttattgttcatattatttaccttcatcaaacagggtccaacaaccccctaggaatttccagcaacccagacaaagtgcccttccatccttactttatcatcaaggacgcagtaggattcctagccctattgatcccagctctattgattgtcttattagacccttacctcttaggggaccccgaaaactttaatccagctaaccccctgagaacccctccacacatt
EX_565    -----------------------------------attttttactttccactttacattaccctttattatcagtgcaatagttattgttcatattatttaccttcatcaaacagggtccaacaaccccctaggaatttccagcaacccagacaaagtgcccttccatccttactttatcatcaaggacgcagtaggattcctagccctattgatcccggctctattgattgtcttattagacccttacctcttaggggaccccgaaaactttaatccagctaatcccctgagaacccctccacacatt
EX_124_5  -----------------------------------attttttactttccactttacattaccctttattatcagtgccctagttattgttcatattatttaccttcatcaaacagggtccaacaaccccctaggaatttccagcaacccagacaaagtgcccttccatccttactttatcatcaaggacgcagtaggattcctagccctattgatcccagctgtattgattgtcttattagacccttacctcttaggggaccccgaaaactttaatccagctaaccccctgagaacccctccacacatt
EX_124_3  -----------------------------------attttttactttccactttacattaccctttattatcagtgccctagttattgttcatattatttaccttcatcaaacagggtccaacaaccccctaggaatttccagcaacccagacaaagtgcccttccatccttactttatcatcaaggacgcagtaggattcctagccctattgatcccagctctattgattgtcttattagacccttacctcttaggggaccccgaaaactttaatccagctaaccccctgagaacccctccacacatt
EX_124_2  ------------------------------------ttttttactttccactttacattaccctttattatcagtgccctagttattgttcatattatttaccttcatcaaacagggtccaacaaccccttaggaatttccagcaacccagacaaagtgcccttccacccttactttatcatcaaggatgcagtaggattcctagccctattgattccagctgtattgattgtcttatttgacccttacctcttaggggaccccgaaaactttaatccggccaaccccctgagaacccctccacacatt
EX_270    -----------------------------------atttttcactttccactttacactgccctttattatcagtgcaatagttatcgtacatattatttacctccaccaaacagggtccaataaccccttaggtatttcaagaaacccagacaaagtccccttccacccttactttatcatcaaagatgcagtaggattcctggctctactgatcccagccctattgatcgtcttattagacccctacctcttgggagacccagaaaactttaacccagcaaatcccctaagaactcccccacatatt
EX_SC_1   ggggggtttgctgtagacagcgccaccctaacacggttttttacattccatttcacactcccctttattattagagctttagtagttattcatattatttatttacatcaaacaggctccaacaaccctctaggaatcgttagaaacccagataaagtgcccttccacccctattttatcgtaaaagatgctgtagggtttttagcccttcttatccccgccctacttattgttctgttagacccttatttattaggagacccagaaaactttaacccagccaacccccttagaacacccccccaaatt
EX_SC_2   ggggggtttgctgtagacagcgccaccctaacacggttttttacattccatttcacactcccctttattattagagctttagtagttattcatattatttatttacatcaaacaggctccaacaaccctcgaggaatcgttagaaacccagataaagtgcccttccacccctattttatcgtaaaagatgctgtagggtttttagcccttcttatccccgccctacttattgttctgttagacccttatttattaggagacccagaaaactttaacccagccaacccccttagaacaccccccctaatt
EX_SC_4   ggggggtttgctgtagacagcgccaccctaacacggttttttacattccatttcacactcccctttattattagagctttagtagttattcatattatttatttacatcaaacaggctccaacaaccctctaggaatcgttagaaacccagataaagtgcccttccacccctattttatcgtaaaagatgctgtagggtttttagcccttcttatccccgccctacttattgttctgttagacccttatttattaggagacccagaaaactttaacccagccaacccccttagaacaccccccc-----
EX_RJ_4   ggggggtttgctgtagacagcgccaccctaacacggttttttacattccatttcacactcccctttattattagagctttagtagttattcatattatttatttacatcaaacaggctccaacaaccctctaggaatcgttagaaacccagataaagtgcccttccacccctattttatcgtaaaagatgctgtagggtttttagcccttcttatccccgccctacttattgttctgttagacccttatttattaggagacccagaaaactttaacccagccaacccccttagaacaccccccc-----
Ebra10    ggtggatttgccgtagatggggccacattatcacggttctttaccttccattttacactcccctttattattagagcaatggttatcgtacatatcatctaccttcaccaaactgggtcaaataaccccttaggtatctcaagaaacccagacaaagtgcccttccatccctacttcattgtaaaagatatagtaggatttttagctttgttaatccccgccctgttaattgtccttttagacccctaccttttaggggaccccgaaaactttaacccagcaaacccccttagtacaccaccccacatt  
Ebra8     ggtggatttgccgtagatggggccacattatcacggttctttaccttccattttacactcccctttattattagagcaatggttatcgtacatatcatctaccttcaccaaactgggtcaaataaccccttaggtatctcaagaaacccagacaaagtgcccttccatccctacttcattgtaaaagatatagtaggatttttagctttgttaatccccgccctgttaattgtccttttagacccctaccttttaggggaccccgaaaactttaacccagcaaacccccttagtacaccaccccacatt   
Ebra7     ggtggatttgccgtagatggggccacattatcacggttctttaccttccattttacactcccctttattattagagcaatggttatcgtacatatcatctaccttcaccaaactgggtcaaataaccccttaggtatctcaagaaacccagacaaagtgcccttccatccctacttcattgtaaaagatatagtaggatttttagctttgttaatccccgccctgttaattgtccttttagacccctaccttttaggggaccccgaaaactttaacccagcaaacccccttagtacaccaccccacatt   
Ebra9     ggtggatttgccgtagatggggccacattatcacggttctttaccttccattttacactcccctttattattagagcaatggttatcgtacatatcatctaccttcaccaaactgggtcaaataaccccttaggtatctcaagaaacccagacaaagtgcccttccatccctacttcattgtaaaagatatagtaggatttttagctttgttaatccccgccctgttaattgtccttttagacccctaccttttaggggaccccgaaaactttaacccagcaaacccccttagtacaccaccccacatt   
Ebra11    ggcggatttgccgtagatggggctaccttatcgcgtttcttcaccttccattttacgctcccctttattatcagagcaatagttattgttcacattatttacctccaccaaactgggtcaaacaaccccctagggatttcaaggaacccagataaagttccctttcacccctactttattgtaaaagatctggtggggttcttagctcttttagtccccgccttgcttattgtccttttagacccctatctcctaggggaccctgaaaactttaacccagcaaatccccttagaacccctccccatatt   
Ebra12    ggcggatttgccgtagatggggctaccttatcgcgtttcttcaccttccattttacgctcccctttattatcagagcaatagttattgttcacattatttacctccaccaaactgggtcaaacaaccccctagggatttcaaggaacccagataaagttccctttcacccctactttattgtaaaagatctggtggggttcttagctcttttagtccccgccttgcttattgtccttttagacccctatctcctaggggaccctgaaaactttaacccagcaaatccccttagaacccctccccatatt   
Ebra1     ggtgggtttgctgtagatggggcaacattatcccggttctttaccttccatttcactctgccctttattattgcagcctttgttattatccatattatttatctccatcaaacagggtcaaataaccccctaggaattgccagcaacccagataaagtccccttccacccctattttatcgtaaaggacgcggtaggggtattagctctcttaattcccgctttattagtagtgctcttagatccctatcttttaggggacccagaaaactttaacccagctaaccccttaagaacacccccccatatc   
Ebra2     ggtgggtttgctgtagatggggcaacattatcccggttctttaccttccatttcactctgccctttattattgcagcctttgttattatccatattatttatctccatcaaacagggtcaaataaccccctaggaattgccagcaacccagataaagtccccttccacccctattttatcgtaaaggacgcagtgggggtattagctctcttaattcccgctttattagtagtgctcttagatccctatcttttaggggacccagaaaactttaacccagctaaccccttaagaacacccccccatatc   
Ebra4     ggtgggtttgctgtagatggggcaacattatcccggttctttaccttccatttcactctgccctttattattgcagcctttgttattatccatattatttatctccatcaaacagggtcaaataaccccctaggaattgccagcaacccagataaagtccccttccacccctattttatcgtaaaggacgcagtaggggtattagctctcttaattcccgctttattagtagtgctcttagatccctatcttttaggggacccagaaaactttaacccagctaaccccttaagaacacccccccatatc   
Ebra5     ggtgggtttgctgtagatggggcaacattatcccggttctttaccttccatttcactctgccctttattattgcagcctttgttattatccatattatttatctccatcaaacagggtcaaataaccccctaggaattgccagcaacccagataaagtccccttccacccctattttatcgtaaaggacgcagtaggggtattagctctcttaattcccgctttattagtagtgctcttagatccctatcttttaggggacccagaaaactttaacccagctaaccccttaagaacacccccccatatc   
Ebra3     ggtgggtttgctgtagatggggcaacattatcccggttctttaccttccatttcactctgccctttattattgcagcctttgttattatccacattatttatctccatcaaacagggtcaaataaccccctaggaattgccagcaacccagataaagtcccctttcacccctattttatcgtaaaggacgcagtaggagtattagctcttttaattcccgctttattagtagtgctcttagatccctatcttttaggggacccagaaaactttaacccagctaaccccttaagaacacccccccatatc   
CAR45_1   ggggggtttgccgtcgacggggccaccttgactcgatttttcaccttccattttgttttgccctttgctattgctgccttagtgttaattcatattatctatctccaccaaacggggtcaagcaaccccctaggggtttcctcaggacttgataaagtcccctttcacccctactttacctacaaagacatagtggggggcctcgctatcttagggcccgcctttcttgtcgttctgctcgacccttaccttttaggggaccctgaaaactttaaccccgccaacccccttaacacccccccccatatt


; end;

[annotations for FigTree Annotation file to replace taxon labels
taxa	Taxon label
EX_H22_1	NAS, Bahamas (EX_H22_1)
EX_H79_1	NAS, Bahamas (EX_H79_1)
EX_H79_3	NAS, Bahamas (EX_H79_3)
EX_H79_4	NAS, Bahamas (EX_H79_4)
EX_H79_5	NAS, Bahamas (EX_H79_5)
EX_441	BAR, Mexico (EX_441)
EX_394_1	ANG, Mexico (EX_394_1)
EX_394_2	ANG, Mexico (EX_394_2)
EX_394_3	ANG, Mexico (EX_394_3)
EX_394_4	ANG, Mexico (EX_394_4)
EX_394_5	ANG, Mexico (EX_394_5)
EX_71	CBP, Mexico (EX_71)
EX413_1	CAJ, Mexico (EX413_1)
EX413_1	CAJ, Mexico (EX413_1)
EX_413_2	CAJ, Mexico (EX_413_2)
EX413_3	CAJ, Mexico (EX413_3)
EX_413_5	CAJ, Mexico (EX_413_5)
CAR15_1	CAL, Costa Rica (CAR15_1)
CAR15_2	CAL, Costa Rica (CAR15_2)
CAR15_3	CAL, Costa Rica (CAR15_3)
CAR15_4	CAL, Costa Rica (CAR15_4)
CAR15_5	CAL, Costa Rica (CAR15_5)
CAR38_1	CAT, Brazil (CAR38_1)
CAR38_2	CAT, Brazil (CAR38_2)
CAR38_3	CAT, Brazil (CAR38_3)
CAR_38_4	CAT, Brazil (CAR_38_4)
CAR_38_5	CAT, Brazil (CAR_38_5)
CAR8_1	SM, Colombia (CAR8_1)
CAR_8_2	SM, Colombia (CAR_8_2)
CAR_8_3	SM, Colombia (CAR_8_3)
CAR8_4	SM, Colombia (CAR8_4)
CAR_8_5	SM, Colombia (CAR_8_5)
CAR14_2	CAH, Costa Rica (CAR14_2)
CAR14_3	CAH, Costa Rica (CAR14_3)
CAR14_5	CAH, Costa Rica (CAR14_5)
CAR_14_6	CAH, Costa Rica (CAR_14_6)
EX412_1	CAJ, Mexico (EX412_1)
EX412_2	CAJ, Mexico (EX412_2)
EX412_3	CAJ, Mexico (EX412_3)
EX412_4	CAJ, Mexico (EX412_4)
EX412_5	CAJ, Mexico (EX412_5)
EX8_1	TOR, Mexico (EX8_1)
EX_8_2	TOR, Mexico (EX_8_2)
EX_8_3	TOR, Mexico (EX_8_3)
EX_8_4	TOR, Mexico (EX_8_4)
EX_8_5	TOR, Mexico (EX_8_5)
EX60_01	ESP, Mexico (EX60_01)
EX_60_2	ESP, Mexico (EX_60_2)
EX_60_3	ESP, Mexico (EX_60_3)
EX_60_03	ESP, Mexico (EX_60_03)
EX_60_4	ESP, Mexico (EX_60_4)
EX_60_5	ESP, Mexico (EX_60_5)
EX_BA_1	BA, Brazil (EX_BA_1)
EX_BA_2	BA, Brazil (EX_BA_2)
EX_BA_3	BA, Brazil (EX_BA_3)
EX_MA_1	MA, Brazil (EX_MA_1)
EX_MA_2	MA, Brazil (EX_MA_2)
EX_MA_3	MA, Brazil (EX_MA_3)
EX_RJ_4	RJ, Brazil (EX_RJ_4)
EX_SC_1	SC, Brazil (EX_SC_1)
EX_SC_2	SC, Brazil (EX_SC_2)
EX_SC_4	SC, Brazil (EX_SC_4)
EX_392_4	GYM, Mexico (EX_392_4)
EX392_1	GYM, Mexico (EX392_1)
EX_392_2	GYM, Mexico (EX_392_2)
EX_392_3	GYM, Mexico (EX_392_3)
EX_392_5	GYM, Mexico (EX_392_5)
EX_ISLAA	COR, Mexico (EX_ISLAA)
ISLA_2	COR, Mexico (ISLA_2)
ISLA_3	COR, Mexico (ISLA_3)
ISLA_4	COR, Mexico (ISLA_4)
ISLA_5	COR, Mexico (ISLA_5)
EX10_1	ISD, Mexico (EX10_1)
EX_10_2	ISD, Mexico (EX_10_2)
EX_10_3	ISD, Mexico (EX_10_3)
EX_10_4	ISD, Mexico (EX_10_4)
EX_10_5	ISD, Mexico (EX_10_5)
EX_H23_1	ROY, Jamaica (EX_H23_1)
EX_H24_1	ROY, Jamaica (EX_H24_1)
EX_H80_1	ROY, Jamaica (EX_H80_1)
EX_H80_5	ROY, Jamaica (EX_H80_5)
EX_H81_1	ROY, Jamaica (EX_H81_1)
EX_415_1	LPZ, Mexico (EX_415_1)
EX_415_2	LPZ, Mexico (EX_415_2)
EX415_3	LPZ, Mexico (EX415_3)
EX_415_4	LPZ, Mexico (EX_415_4)
EX415_5	LPZ, Mexico (EX415_5)
EX59_1	LPZ, Mexico (EX59_1)
EX59_2	LPZ, Mexico (EX59_2)
EX59_3	LPZ, Mexico (EX59_3)
EX59_4	LPZ, Mexico (EX59_4)
EX59_6	LPZ, Mexico (EX59_6)
EX_599_1	LCO, Mexico (EX_599_1)
EX_599_2	LCO, Mexico (EX_599_2)
EX_599_3	LCO, Mexico (EX_599_3)
EX_599_4	LCO, Mexico (EX_599_4)
EX_599_5	LCO, Mexico (EX_599_5)
EX_408_01	LOR, Mexico (EX_408_01)
EX_408_2	LOR, Mexico (EX_408_2)
EX408_3	LOR, Mexico (EX408_3)
EX_408_4	LOR, Mexico (EX_408_4)
EX_408_5	LOR, Mexico (EX_408_5)
EX_416_1	BRR, Mexico (EX_416_1)
EX416_2	BRR, Mexico (EX416_2)
EX_416_3	BRR, Mexico (EX_416_3)
EX_416_4	BRR, Mexico (EX_416_4)
EX416_5	BRR, Mexico (EX416_5)
EX416_6	BRR, Mexico (EX416_6)
EX_1_2	MAZ, Mexico (EX_1_2)
EX1_3	MAZ, Mexico (EX1_3)
EX1_4	MAZ, Mexico (EX1_4)
EX_424_1	MAZ, Mexico (EX_424_1)
ExCR19_2	POR, Panama (ExCR19_2)
ExCR19_3	POR, Panama (ExCR19_3)
ExCR19_4	POR, Panama (ExCR19_4)
ExCR19_5	POR, Panama (ExCR19_5)
CAR_21_7	FTS, Panama (CAR_21_7)
EX428_1	CRZ, Mexico (EX428_1)
EX428_2	CRZ, Mexico (EX428_2)
EX428_3	CRZ, Mexico (EX428_3)
EX_424_3	MAZ, Mexico (EX_424_3)
EX_428_4	CRZ, Mexico (EX_428_4)
EX_428_5	CRZ, Mexico (EX_428_5)
EX428_6	CRZ, Mexico (EX428_6)
EX_397_1	PUE, Mexico (EX_397_1)
EX_69_1	ARC, Mexico (EX_69_1)
CAR11_1	PRS, Puerto Rico (CAR11_1)
CAR11_2	PRS, Puerto Rico (CAR11_2)
CAR9_2	PRN, Puerto Rico (CAR9_2)
CAR9_3	PRN, Puerto Rico (CAR9_3)
CAR9_4	PRN, Puerto Rico (CAR9_4)
CAR9_5	PRN, Puerto Rico (CAR9_5)
CAR9_6	PRN, Puerto Rico (CAR9_6)
EX_568_1	SSP, Mexico (EX_568_1)
EX_405_4	SBR, Mexico (EX_405_4)
EX_405_5	SBR, Mexico (EX_405_5)
EX_405_6	SBR, Mexico (EX_405_6)
EX_405_7	SBR, Mexico (EX_405_7)
EX_405_8	SBR, Mexico (EX_405_8)
Ex_278_1	SFL, Mexico (Ex_278_1)
EX124_1	SF, Mexico (EX124_1)
EX_124_2	SF, Mexico (EX_124_2)
EX_124_3	SF, Mexico (EX_124_3)
EX124_4	SF, Mexico (EX124_4)
EX_124_5	SF, Mexico (EX_124_5)
EX_270	SLG, Mexico (EX_270)
EX_565	SR, Mexico (EX_565)
EX_404_5	SRO, Mexico (EX_404_5)
EX404_1	SRO, Mexico (EX404_1)
EX_404_2	SRO, Mexico (EX_404_2)
EX_404_3	SRO, Mexico (EX_404_3)
EX404_4	SRO, Mexico (EX404_4)
EX_H27_1	T&T, Trinidad and Tobago (EX_H27_1)
EX_H27_2	T&T, Trinidad and Tobago (EX_H27_2)
EX_H84_1	T&T, Trinidad and Tobago (EX_H84_1)
EX_H84_2	T&T, Trinidad and Tobago (EX_H84_2)
EX_576_1	TOP, Mexico (EX_576_1)
EX_576_2	TOP, Mexico (EX_576_2)
EX576_3	TOP, Mexico (EX576_3)
EX576_4	TOP, Mexico (EX576_4)
EX_576_5	TOP, Mexico (EX_576_5)
CAR28_2	GUA, Venezuela (CAR28_2)
CAR28_3	GUA, Venezuela (CAR28_3)
CAR28_4	GUA, Venezuela (CAR28_4)
CAR28_7	GUA, Venezuela (CAR28_7)
Ebra1	ARI, Chile (Ebra1)
Ebra10	ALD, Chile (Ebra10)
Ebra11	PNG, Chile (Ebra11)
Ebra12	PNG, Chile (Ebra12)
Ebra2	ARI, Chile (Ebra2)
Ebra3	ARI, Chile (Ebra3)
Ebra4	ARI, Chile (Ebra4)
Ebra5	ARI, Chile (Ebra5)
Ebra7	CLD, Chile (Ebra7)
Ebra8	CLD, Chile (Ebra8)
Ebra9	ALD, Chile (Ebra9)
CAR45_1	PCH, Aruba  (CAR45_1)

]
