# Supplementary material for: Multiple transisthmian divergences, extensive cryptic diversity, occasional long‐distance dispersal, and biogeographic patterns in a marine coastal isopod with an amphi‐American distribution
Source: Ecol Evol. 2016 Oct 6;6(21):7794–808. doi: 10.1002/ece3.2397 (PMC6093162; doi:10.1002/ece3.2397)
Supplement: Supplementary file 15 — Dataset S4. Annotated alignment alignment in Nexus format of the four concatenated genes including the farthest outgroups. Included and excluded positions are annotated. [file ECE3-6-7794-s015.nex]

#NEXUS 

Begin data;
	Dimensions ntax=57 nchar=1791;
	Format datatype=dna gap=- interleave;
	Matrix
[16S]
EX_K    	--------------------------------------------------------agtgctgacggggggcccctgactcagcctcgccgcctggaacctgaccttggg-gtaaaaaggccccaaattcctaggaggacgataagaccctataaaactttactaccccaggccaaccccgtaagattatcc-ccccggc-ccccgtagttaagctggggcggctaacccccaccgggggatactcctaacaccctgcgtgaccc-cacgaacccctctcagtagtaagaacaagttactttagggataacagcgcaatggcctcgtagagtccctatcgatgtggccgcttgcgacctcgatgttgaattggggacctacctgg-ggcagctcccaggtgttggaagtctgttcgacttgtaaccccccacatgat----------------
EX_PB    	-------------------------------------------------------------tgacggggggcccctgactcaacctcgccgcccggaacctaaccttagg-gtaaaaaggccctaaaaccctagaaggacgataagaccctataaaactttactaccccaggtcaacctcctaagatcatcc-acccgac-ctccgtagttaagctggggcggccaacccccaccggggggtatacctaacaccctgcgtgatcc-cacgaacccatttcagtaggaagatcaagttactttagggataacagcgcaatggccccgtagagcccctatcgatggggccgcttgcgacctcgatgttgaattggggacctacctgg-ggcagcccccgggtgttggaagtctgttcgacttataaccccccacatgat----------------
CAR_28_1    ------------------------------------------------------------ctgacggggggccgctgattcagtctca-accctcgaacttaaccacggg-gttaaaatgccccgacgctctagaaggacgacaagaccctataaaactttactacccctttctaaccccctaagaccattt-ctaaaataagacgtagtttagctggggcggccaaccctctccgggaccgcaacctaacaccgtgcgtgatct-ctcgaacataaatatatagaaagaccaagttactttagggataacagcgcaataatttcgaagagcccctatcgatgaagttgtttgcgacctcgatgttgaattggagccctgctcgg-agcagcctctgagaataggaggtctgttcgacctttaaccctccacatgat----------------
EX_60_1    	--------------------ataatcatttgccttttaattgaaggctagaatgaaagtactgacggggggccgctgactcgaccttg-ccagacgaacttgactgcggg-gttaaaatgcctcgatgctctagaaggacgacaagaccctataaaacttcactacccccggttgccaccccaaggtcacct-gcaaagccgaatgtagtttagctggggcggccaaccccctccgggaccgtaaccaaacaccgtgcgtgatcc-cttgaacattattaaataggaagaccaagttactttagggataacagcgcaataatttcgaagagcccctatcgatgaaattggttgcgacctcgatgttgaattggagccccccccgg-agcagcccccggggaaaggaggtctgttcgacctttaatcctccacgtgat----------------
EX59_4    	------gtggcgaaggtagcataatcatttgccttttaattgaaggctagaatgaaagtactgacggggggccgctgactcgaccttg-ccagacgaacttgactgcggg-gttaaaatgcctcgatgctctagaaggacgacaagaccctataaaacttcactacccccggttgccaccccaaggtcacct-gcaaagccgaatgtagtttagctggggcggccaaccccctccgggaccgtaaccaaacaccgtgcgtgatcc-cttgagcattattaaataggaagaccaagttactttagggataacagcgcaataatttcgaagagcccctatcgatgaaattggttgcgacctcgatgttgaattggagccccccccgg-agcagcccccggggaaaggaggtctgttcgacctttaatcctccacatgat----------------
EX_441_1    --------------------ataatcatttgccttttaattgaaggctagaatgaaagtactgacggggggccgctgactcgaccttg-ctggacgaacttgactgcggg-gttaaaatgccccgatgccctagaaggacgacaagaccctataaaactttactacccccggttaccactctaaggtcacct-gcaaaaccgaatgtagtttagctggggcggccaaccccctccgggaccgtaatcaaacaccgtgcgtgatcc-cttgaacatttttaaataggaagaccaagttactttagggataacagcgcaataatttcgaagagcccctatcgatgaagttgtttgcgacctcgatgttgaattggagccccccccgg-agcagcccccggggaaaggaggtctgttcgacctttaatcctccacgtgat----------------
EX_412    	------------------------------------------------------------ctgacggggggccgctgactcgaccttg-ccagacgaacttgactgcggg-gttaaaatgcctcgatgttctagaaggacgacaagaccctataaaactttactacccccggttgccaccccaaggtcaccc-gcaaaaccgaatgtagtttagctggggcggccaaccccctccgggaccgtaaccaaacaccgtgcgtgatcc-cttgaacatttatagataggaagaccaagttactttagggataacagcgcaataatttcgaagagcccctatcgatgaaattgtttgcgacctcgatgttgaattggagccccccccgg-agcagcccccggggaaaggaggtctgttcgacctttaatcctccacatgat----------------
EX_415    	------------------------------------------------------------ctgacggggggccgctgactcgaccttg-ccagacgaacttgactgcggg-gttaaaatgcctcgatgttctagaaggacgacaagaccctataaaactttactacccccggttgccaccccaaggtcaccc-gcaaaaccgaatgtagtttagctggggcggccaaccccctccgggaccgtaaccaaacaccgtgcgtgatcc-cttgaacatttatagataggaagaccaagttactttagggataacagcgcaataatttcgaagagcccctatcgatgaaattgtttgcgacctcgatgttgaattggagccccccccgg-agcagcccccggggaaaggaggtctgttcgacctttaatcctccacatgat----------------
EX_599    	------------------------------------------------------------ctgacgaggggccactgactcaaccttgtttacccgaatttgaccacggg-gttaaaatgccccgacgctctagaaggacgacaagaccctataaaacttcactaccccttaccaataccccaaggtcatta-ataaggttggacgtagtttagctggggcggccaaccccttccgggattgagatctaacaccatgcgtgaccc-ttcgaacatatttaaatagaaagaccaagttactttagggataacagcgcaataaccccgaagagcccttatcgatggggttgtttgcgacctcgatgttgaattggagccccctccgg-agcagcccccggggaaagggggtctgttcgacccttaattctccacatgat----------------
EX_568    	------------------------------------------------------------ctgacgaggggccactgactcaaccttgcttacccgaatttgaccacggg-gttaaaatgccccgacgctctagaaggacgacaagaccctataaaacttcactaccccttactaataccccaaggtcatta-ataaagttggacgtagtttagctggggcggccaaccccctccgggattgagatctaacaccatgcgtgaccc-ttcgaacatatttaaatagaaagaccaagttactttagggataacagcgcaataaccccgaagagcccctatcgatggggttgtttgcgacctcgatgttgaattggagccctctccgg-agcagcccccgggaaaagggggtctgttcgacctttaatcctccacatgat----------------
EX_22    	------------------------------------------------------------ctgacgaggggccactgactcaaccttgcttacccgaatttgaccacggg-gttaaaatgccccgacgctctagaaggacgacaagaccctataaaacttcactaccccttactgttaccccaaggtcatta-ataaagttggacgtagtttagctggggcggccaaccccctccgggattgagatctaacaccatgcgtgaccc-ttcgaacatatttaaataggaagaccaagttactttagggataacagcgcaataaccccgaagagcccctatcgatggggttgtttgcgacctcgatgttgaattggagccctctccgg-agcagcccccggggaaagggggtctgttcgacccttaatcctccacatgat----------------
EX_397_1    --------------------ataatcatttgccttttaaatggaggctagaatgaaagtactgacgaggggccactgactcaaccttgtttacccgaatttgaccacggg-gttaaaatgccccgacgctctagaaggacgacaagaccctataaaacttcactaccccttaccaataccccaaggtcatta-ataaggttggacgtagtttagctggggcggccaaccccctccgggattgagatctaacaccatgcgtgaccc-ttcgaacatatttaaatagaaagaccaagttactttagggataacagcgcaataaccccgaagagcccttatcgatggggttgtttgcgacctcgatgttgaattggagccccctccgg-agcagcccccggggaaagggggtctgttcgacccttaatcctccacgtgat----------------
EX_278    	------------------------------------------------------------ctgacgaggggccactgactcaaccttgtttacccgaatttgaccacggg-gttaaaatgccccgacgctctagaaggacgacaagaccctataaaacttcactaccccttaccaataccccaaggtcatta-ataaggttagacgtagtttagctggggcggccaaccccctccgggattgagatctaacaccatgcgtgaccc-ctcgaacatatttaaatagaaagaccaagttactttagggataacagcgcaataaccccgaagagcccttatcgatggggttgtttgcgacctcgatgttgaattggagccccctccgg-agcagcccccggggaaagggggtctgttcgacccttaatcctccacatgat----------------
Ex_394_2    --------------------ataatcatttgccttttaaatgaaggctagaatgaaagtactgacgaggggccactgactcaaccttgcttacccgaatttgaccacggg-gttaaaatgccccgacgctctagaaggacgacaagaccctataaaacttcactaccccttactaataccccaaggtcatta-ataaagttggacgtagtttagctggggcggccaaccccctccgggattgagatctaacaccatgcgtgaccc-ttcgaacatatttaaatagaaagaccaagttactttagggataacagcgcaataaccccgaagagcccctatcgatggggttgtttgcgacctcgatgttgaattggagccctctccgg-agcagcccccggggaaagggggtctgttcgacccttaatcctccacgtgat----------------
EX_405    	------------------------------------------------------------ctgacgaggggccactgactcaaccttgcttatccgaatttgaccacggg-gttaaaatgccccgacgctctagaaggacgacaagaccctataaaacttcactaccccttactgttaccccaaggtcatta-ataaagttggacgtagtttagctggggcggccaaccccctccgggattgagacctaacaccatgcgtgacct-ttcgaacatgtttaaatagaaagaccaagttactttagggataacagcgcaataaccccgaagagcccctatcgatggggttgtttgcgacctcgatgttgaattggagtcctctccgg-agcagcccccggggaaagggggtctgttcgacccttaatcctccacatgat----------------
EX_8_2    	--------------------ataatcatttgccttttaaatgaaggctagaatgaaagtactgacgaggggccactgactcaaccttgcttacccgaatttgaccacggg-gtcaaaatgccccgacgctctagaaggacgacaagaccctataaaacttcactaccccctactaataccccaaggtcatta-ataaagttggacgtagtttagctggggcggccaaccccctccgggattgagatctaacaccatgtgtgaccc-ctcgaacatatttaaatagaaagaccaagttactttagggataacagcgcaataaccccgaagagcccctatcgatggggttgtttgcgacctcgatgttgaattggagtcctctccgg-agcagcccccggggaaagggggtctgttcgacccttaatcctccacgtgat----------------
Ex_10_2    	--------------------ataatcatttgccttttaaatgaaggctagaatgaaagtactgacgaggggccactgactcaaccttgcttacccgaatttgaccacggg-gtcaaaatgccccgacgctctagaaggacgacaagaccctataaaacttcactaccccctactaataccccaaggtcatta-ataaagttggacgtagtttagctggggcggccaaccccctccgggattgagatctaacaccatgtgtgaccc-ctcgaacatatttaaatagaaagaccaagttactttagggataacagcgcaataaccccgaagagcccctatcgatggggttgtttgcgacctcgatgttgaattggagtcctctccgg-agcagcccccggggaaagggggtctgttcgacccttaatcctccacgtgat----------------
Ex_404_1    --------------------ataatcatttgccttttaaatgaaggctagaatgaaagtactgacgaggggccactgactcaaccttgcttatccgaatttgaccatggg-gttaaaatgccccgacgctctagaaggacgacaagaccctataaaacttcactaccccttactattaccccaaggtcatta-ataaagttggacgtagtttagctggggcggccaaccccctccgggattgagacctaacaccatgcgtgacct-ttcgaacatgtttaaatagaaagaccaagttactttagggataacagcgcaataaccccgaagagcccctatcgatggggttgtttgcgacctcgatgttgaattggagtcctctccgg-agcagcccccggagaaagggggtctgttcgacccttgatcctccacgtgat----------------
EX_574_1    --------------------ataatcatttgccttttaaatgaaggctagaatgaaagtactgacgaggggccactgactcaaccttg-gcacccgaacttgacctcggg-gtcaaaacgccccgatatactagaaggacgacaagaccctataaaacttcactacccttagccaatatcccaagatcatta-gtaaagctggacgtagtttagctggggcggccgaccctctccgggattggaatacaacaccgtgtgtgacct-ctcgaacatattttaatagaaagaccaagttactttagggataacagcgcaataaccccgaagagcccctatcgatggggttgtttgcgacctcgatgttgaattggagtccccctcgg-agcagcccccggggaaagggggtctgttcgacctttaatcctccacgtgat----------------
EX_59_2    	ttgactgtggccaaggtagcataatcatttgccttttaaatgaaggctagaatgaaagtactgacgaggggccgctgactcagccttg-gcacccgaatttgaccacggg-gtcaaaacgccccgatgttctagaaggacgacaagaccctataaaacttcactacccttagctaataccccaagatcatta-gtaaagctgaacgtagtttagctggggcggccgaccctctccgggattgaaatgcaacaccgtgcgtgacct-ctcgaacatatttaaatagaaagaccaagttactttagggataacagcgcaataaccccgaagagcccctatcgatggggttgtttgcgacctcgatgttgaattggagtcccccccgg-agcagcccccggggaaagggggtctgttcgacccttaatcctccacatgat----------------
Ex_392_2    --------------------ataatcatttgccttttaaatgaaggctagaatgaaagtactgacgaggggccactgactcaaccttgtttacccgaatttgaccacggg-gttaaaatgccccgacgctctagaaggacgacaagaccctataaaacttcactaccccttgccaataccccaaggtcatta-ataaagttggacgtagtttagctggggcggccaaccccctccgggattgagatctaacaccatgtgtgaccc-ctcgaacatatttaaatagaaagaccaagttactttagggataacagcgcaataaccccgaagagcccctatcgatggggttgtttgcgacctcgatgttgaattggagccctctccgg-agcagcccccggggaaagggggtctgttcgacccttaatcctccacgtgat----------------
EX_69    	------------------------------------------------------------ctgacggggggccactgacttaaccttg-gcagacgaacttgaccgcggg-gttaaaatgcctcgacgccctagaaggacgacaagaccctataaaactttactaccctaggttaccaccctaaggccacca-ttaagaccgaacgtagtttagctggggcggccaactcccaccgggatcgtaacttaacaccgtgcgtgaccc-ctcgaacatttttaaatagaaagaccaagttactttagggataacagcgcaataatttcgaagagcccccatcgatgaaattgtttgcgacctcgatgttgaattggggccccccccgg-agcagctcccgggaataggaggtctgttcgacccttgatcccccacatgat----------------
EX_416    	------------------------------------------------------------ctgacggggggccactgacttaaccttg-gcagacgaacttgaccgcggg-gttaaaatgcctcgacgccctagaaggacgacaagaccctataaaactttactaccctaggttaccaccctaaggccacca-ttaagaccgaacgtagtttagctggggcggccaactcccaccgggatcgtaacttaacaccgtgcgtgaccc-ctcgaacatttttaaatagaaagaccaagttactttagggataacagcgcaataatttcgaagagccctcatcgatgaaattgtttgcgacctcgatgttgaattggggccccccccgg-agcagctcccgggaataggaggtctgttcgacccttgatcccccacatgat----------------
EX_71    	--------------------ataatcacttgccttttaattgaaggctagaatgaaagtactgacggggggccactgacttaaccttg-gcagacgaacttgaccgcggg-gttaaaatgcctcgacgccctagaaggacgacaagaccctataaaactttactaccctaggttaccaccctaaggccacca-ttaagaccgaacgtagtttagctggggcggccaactcccaccgggatcgtaacttaacaccgtgcgtgaccc-ctcgaacatttttaaatagaaagaccaagttactttagggataacagcgcaataatttcgaagagccctcatcgatgaaattgtttgcgacctcgatgttgaattggggccccccccgg-agcagctcccgggaataggaggtctgttcgacccttgatcccccacgtgat----------------
EX_413    	------------------------------------------------------------ctgacggggggccactgacttaaccttg-acaaacgaacttgaccgcggg-gttaaaatgcctcgacgctctagaaggacgacaagaccctataaaactttactaccctaagtctccaccctaaggccacct-tttaaaccgaacgtagtttagctggggcggccaactccctccgagatcgtaatttaacaccgtgcgtgaccc-ctcgaacatttttacatagaaagaccaagttactttagggataacagcgcaataatttcgaagagcccctatcgatgaaattgtttgcgacctcgatgttgaattggggccccccccgg-agcagctcccgggaataggaggtctgttcgacctttaatcccccacatgat----------------
EX59_3    	-------------aggtagcataatcacttgccttttaattgaaggctggaatgaaagtactgacggggggccactgacttaaccttg-gcaaacgaacttgaccgcggg-gtaaaaatgcctcgacgtcctagaaggacgacaagaccctataaaactttactaccctaagttaccaccctaaggccatta-ttaaaaccggacgtagtttagctggggcggccaactccctccgggatcgtaatttaacaccgtgcgtgaccc-ctcgaacatttttaaatagaaagaccaagttactttagggataacagcgcaataatttcgaagagcccctatcgatgaaattgtttgcgacctcgatgttgaattggggcccccctcgg-agcagctcccgaggataggaggtctgttcgacctttgatcccccacatgat----------------
EX_1    	--------------------gtaatcacttgccttttaattggaggctagaatgaaagtactgacggggggccgctgacttgaccttg-ccattcgaacttgaccgcggg-gttaaaatgccccgacgctctagaaggacgacaagaccctataaaactttactaccctcagttactatcctaagtccactc-gtgaaactgaacgtagttaggctggggcggccaaccctctccgggatcgcgacctaacaccgtgcgtgatcc-ctcgaacatgattgaacaggaagaccaagttactttagggataacagcgcaatagcttcggagagcccccatcgatgaaggcgtttgcgacctcgatgttgaattggagccctccccgg-agcaacccccgggggaaggaggtctgttcgacctttgattctccacgtgat----------------
EX_Isla    	------------------------------------------------------------ctgacggggggccgctgacttgaccttg-ccattcgaacttgaccgcggg-gttaaaatgccccgacgctctagaaggacgacaagaccctataaaactttactacccccagttgctatcctaagtccaccc-gtgaaactgaacgtagttaggctggggcggccaaccctctccgggatcgcgacctaacaccgtgcgtgatcc-ctcgaacatgattgaacaggaagaccaagttactttagggataacagcgcaatagcttcggagagcccccatcgatgaaggtgtttgcgacctcgatgttgaattggagccctccccgg-agcaacccccgggggaaggaggtctgttcgacctttgattctccacatgat----------------
EX_428    	---------------------------------------------------------gtactgacggggggccgctgacttggccttg-ccactcgaacttgaccgcggg-gttaaaatgccccgacgctctagaaggacgacaagaccctataaaactttactacccctagctgccatcttgagttcgccc-ataaagctagacgtagttaggctggggcggccaaccccctccgggatcgcaacctaacaccgtgcgtgaccc-ctcgaacatagctaaacaggaagaccaagttactttagggataacagcgcaatagcttcggagagcccccatcgatgaagctgtttgcgacctcgatgttgaattggagccctccccgg-agcaacccccgggggaaggaggtctgttcgacctttaattctccacat-------------------
ECAR19_1    ----------------------------------------------------tgaaagtactgacggggggccgctgactcggccctg-tcactttaacttgaccacggg-gtaaaaatgccccgacgttctagaaggacgacaagaccctataaaactttactacttcgaggtaactccctcagaccaact-tagaacctggatgtagtttagctggggcggccaaccccctccgggaccgtaccctaacaccgtgcgtgacct-ctcgaacattttttaatagaaagaccaagttactttagggataacagcgcaatagttccgaagagcccctatcgatggagctgattgcgacctcgatgttgaattggagccccactcgg-agcagcccccgagtaaaggaggtctgttcgacctttaatcctccacgtgat----------------
CAR14_1    	------------------------------------------------------------ctgacggggggccgctgactcggccctg-tcactttaacttgaccacggg-gtaaaaatgccccgacgttctagaaggacgacaagaccctataaaactttactacttcggggtaactccctcagaccaatt-taaaacctggatgtagtttagctggggcggccaaccccctccgggaccgtgccctaacaccgtgcgtgacct-ctcgaacattttttaatagaaagaccaagttactttagggataacagcgcaatagttccgaagagcccctatcgatggagctgattgcgacctcgatgttgaattggagccccactcgg-agcagcccccgggtaaaggaggtctgttcgacctttaatcctccacatgat----------------
CAR9_1    	------------------------------------------------------------ctgacggggggccgctgactcggccctg-ccactttaacttgaccacggg-gtaaaaatgccccgacgttctagaaggacgacaagaccctataaaactttactacttcaaggtaactccctcagaccaatt-ttaaacctgggtgtagtttagctggggcggccaaccccctccgggaccgtaccctaacaccgtgcgtgacct-ctcgaacatttttaaatagaaagaccaagttactttagggataacagcgcaatagttccgaagagcccctatcgatggaactgattgcgacctcgatgttgaattggagtcccacccgg-agcagcccccgggtaaaggaggtctgttcgacctttaattctccacatgat----------------
EX_H79_1    ------------------------------------------------------------ctgacggggggccactgactcggccttg-ccattttaacttgaccacggg-gtaaaaatgccccgacgttctagaaggacgacaagaccctataaaactttactacttcgcggcacctccctcagaccattt-ccaaacctagacgtagtttagctggggcggccaaccccctccgggaccgtattctaacaccgtgcgtgaccc-ctcgaacatttttaaatagaaagaccaagttactttagggataacagcgcaatagttccgaagagcccctatcgatggagctgtttgcgacctcgatgttgaattggagccccacccgg-agcagcccccgggtaaaggaggtctgttcgacctttaatcctccacat-------------------
EX_H80_1    ------------------------------------------------------------ctgacggggggccactgactcggccctg-ctactttaacttaaccacggg-gtaaaaatgccccgacgctctagaaggacgacaagaccctataaaactttactacttcaaggcacctcacttagaccataa-acaagcccggacgtagtttagctggggcggccaaccccctccgggaccgtattctaacaccgtgcgtgaccc-ctcgaacattattaaatagaaagaccaagttactttagggataacagcgcaatagttccgaagagcccctatcgatggagctgtttgcgacctcgatgttgaattggagccccccccgg-agcagcccccgggtaaaggaggtctgttcgacctttaattctccacat-------------------
EX_H84_2    ------------------------------------------------------------ctgacggggggccgctgactcagccttg-ttaccctaacttgaccacggg-gtaaaaatgcctcgacgccctagaaggacgacaagaccctataaaacttcactactttcagttgatccttttagattagaattttaatctgaacgtagtttagctggggcggccaaccctctccgggattgaaacctaacaccgtgcgtggtcc-ctcgatcatactttaatagaaagaccaagttactttagggataacagcgcaataattccgaagagcccctatcgatggagttgtttgcgacctcgatgttgaattggagccctgctcgg-agcagcccccgagcaaaggaggtctgttcgacctttaattctccacat-------------------
CAR45_1    	------------------------------------------------------------ctgacggggggccgctgactcagccttg-ttaccctaacttgaccacggg-gtaaaaatgcctcgacgccctagaaggacgacaagaccctataaaacttcactactttcagttgatccttttagattaaaattttaatctgaacgtagtttagctggggcggccaaccctctccgggattgtaacctaacaccgtgcgtggtcc-ctcgatcatactttaatagaaagaccaagttactttagggataacagcgcaataattccgaagagcccctatcgatggagttgtttgcgacctcgatgttgaattggagccctgctcgg-agcagcccccgagcaaaggaggtctgttcgacctttaattctccacatgat----------------
CAR11_2    	------------------------------------------------------------ctgacggggggccgctgactcagccttg-ctatcctaacttgaccacggg-gtaaaaatgcctcgacgccctagaaggacgacaagaccctataaaacttcactactttcagttgatccttttagattagaatttgaatctgaacgtagtttagctggggcggccaaccctctccgggattgcaacctaacaccgtgcgtggtct-ctcgatcatactttaatagaaagaccaagttactttagggataacagcgcaataattccgaagagcccctatcgatggagttgtttgcgacctcgatgttgaattggagccctgctcgg-agcagcccccgaacaaaggaggtctgttcgacctttaattctccacatgat----------------
CAR15_1    	------------------------------------------------------------ctgacg-agggaaactaaatcatccttg-ttccatgaaccttaaattagg-gtaaaaatgccccaataacttaggaggacgacaagaccctataaaactttaccacacctatctaaatccccaaagta-aataaattaagatattagtggttagctggggcggccatccccctccggggg-gtaccctaacaccttgagtgatcc-ttcgaacccctcttagtagaaagatcaagttactttagggataacagcgtaattggcccgtagagcccctatcgatgggccagtttacgacctcgatgttgaattggaatcccatctgggagcagcccctca-gaaaggaagtctgttcgacttttaaatttccacatgat----------------
EX_270    	------------------------------------------------------------ctgacggggaaaccctaaatcatccttg-tttaatgaaccttaaactaag-gtaaaaatgccttaataaactaggaggacgacaagaccctataaaactttaccacatctatttaaaaccaaagagtacagctatttaaaatattagtggttagctggggcggccatccccctccggggg-ttaccttaacaccttgagtgaccc-ctagaacccttcttagtagaaagaccaagttactttagggataacagcgtaattgtttcgtagagcccccatcgatgagacagtttacgacctcgatgttgaattggagacccttctgggagcagcccctca-ggaaggaagtctgttcgacttttaattctccacatgat----------------
EX_565    	------------------------------------------------------------ctgacggggaaaccctaaatcatccttg-tccaatgaaccttaaattaag-gtaaaaatgcctcaataaactaggaggacgacaagaccctataaaactttaccacatctatttaaacccaaagagtacagttattaaaaatactagtggttagctggggcggctatccccctccggggg-ttatcttaacaccttgagtgaccc-ctcgaacccttttcagtagaaagaccaagttactttagggataacagcgtaattgtttcgtagagcccctatcgatgaaacagtttacgacctcgatgttgaattggaggcccttctgggagcagccccccacgaaaggaagtctgttcgacttttaattctccacatgat----------------
EX_124    	--------------------ataatcatttgccttttaattgaaggctagaatgaaagtactgacggggaaaccctaaatcatccttg-tccaatgaaccttaaattaag-gtaaaaatgcctcaataaactaggaggacgacaagaccctataaaactttaccacatctatttaaacccaaagagtacagttattaaaaatactagtggttagctggggcggctatccccctccggggg-ttatcttaacaccttgagtgaccc-ctcgaacccttttcagtagaaagaccaagttactttagggataacagcgtaattgtttcgtagagcccctatcgatgaaacagtttacgacctcgatgttgaattggaggcccttctgggagcagccccccacgaaaggaagtctgttcgacttttaattctccacat-------------------
CAR38_1    	------------------------------------------------------------ccgacg-gggggaactgactcaacctta-cacaataaattttaacttagg-gtaaaaatgccccaataatttagaaagacgacaagaccctataaaactttacctcctagcttttcttttatatagtattct-ctataaaagcttagtggttagctggggcggccaaccccctccggggg-gaaaaataacaccttgtgtgaccc-caagaaccccctttcgtaggaagatcaagttactttagggataacagcgtaattgtttcttagagcccctatcgatgaaatagtttacgacctcgatgttgaattggggaaccttttgggagcagcccctca-tgaaggaagtctgttcgacttttaatcccccacatgat----------------
Ebra10    	-------------------------------------------------------aagtaccgacgaggagaaactgactcagcctta-aacagtgaaccttaacctagg-gtaaaaatgccccaataatctagaaggacgacaagaccctataaaactttaccacttcaccctacccctaaaagt---aaccttttaagggcttagtggttagctggggcggccaaccccctccggggg-acaccttaacaccttgtgtgatcc-caagaaccctacttagaagcaagaccaagttactttagggataacagcgtaattgttttgtagagcccctatcgataaagcagtttacgacctcgatgttgaattggagtaccccttgggagcagcccctca-aaggggaagtctgttcgacttttaaccctccacatgatgtgagttcagaccgga
Ebra8    	-------------------------------------------------------aagtaccgacgaggagaaactgactcagcctta-aacagtgaaccttaacctagg-gtaaaaatgccccaatagtctagaaggacgacaagaccctataaaactttaccacttcaccctacccctaaaagt---aaccttttaagggcttagtggttagctggggcggccaaccccctccggggg-acaccttaacaccttgtgtgatcctcaagaaccctacttagaagcaagaccaagttactttagggataacagcgtaattgttttgtagagcccctatcgataaagcagtttacgacctcgatgttgaattggagtaccccttgggagcagcccctca-aaggggaagtctgttcgacttttaaccctccacatgatgtgagttcagaccgga
Ebra7    	-------------------------------------------------------aagtaccgacgaggagaaactgactcagcctta-aacagtgaaccttaacctagg-gtaaaaatgccccaataatctagaaggacgacaagaccctataaaactttaccacttcaccctacccctaaaagt---aaccttttaagggcttagtggttagctggggcggccaaccccctccggggg-acaccttaacaccttgtgtgatcc-caagaaccctacttagaagcaagaccaagttactttagggataacagcgtaattgttttgtagagcccctatcgataaagcagtttacgacctcgatgttgaattggagtaccccttgggagcagcccctca-aaggggaagtctgttcgacttttaaccctccacatgatgtgagttcagaccgga
Ebra9    	-------------------------------------------------------aagtaccgacgaggagaaactgactcagcctta-aacagtgaaccttaacctagg-gtaaaaatgccccaataatctagaaggacgacaagaccctataaaactttaccacttcaccctacccctaaaagt---aaccttttaagggcttagtggttagctggggcggccaaccccctccggggg-acaccttaacaccttgtgtgatcc-caagaaccctacttagaagcaagaccaagttactttagggataacagcgtaattgttttgtagagcccctatcgataaagcagtttacgacctcgatgttgaattggagtaccccttgggagcagcccctca-aaggggaagtctgttcgacttttaaccctccacatgatgtgagttcagaccgga
Ebra11    	-------------------------------------------------------aagtaccgacgaggagaaactgactcggctttattacgatgaaccttaatttagg-gtaaaaatgccccaataacctagaaggacgacaagaccctataaaactttaccacttcgccctaccctcaaaagt---aac-ccctaagggcctaatggttagctggggcggccaaccccctccggggg-acactccaacaccttgagtgacct-taagaaccttgtttagaagaaagaccaagttactttagggataacagcgtaattgttttgtagagcccctatcgataaaacagtttacgacctcgatgttgaattggggaaccccttgggagcagcccctca-aaggggaagtctgttcgacttttaatcccccacatgatgtgagttcagaccgga
Ebra12    	-------------------------------------------------------aagtaccgacgaggagaaactgactcggctttattacgatgaaccttaatttagg-gtaaaaatgccccaataacctagaaggacgacaagaccctataaaactttaccacttcgccctaccctcaaaagt---aaccccctaagggcctaatggttagctggggcggccaaccccctccggggg-acactccaacaccttgagtgacct-taagaaccttgtttagaagaaagaccaagttactttagggataacagcgtaattgttttgtagagcccctatcgataaaacagtttacgacctcgatgttgaattggggaaccccttgggagcagcccctca-aaggggaagtctgttcgacttttaatcccccacatgatgtgagttcagaccgga
EXCAR8_1    --------------------ataatcacttgccttttaattggaggctagaatgaaagtaccgacgggaaagaactgactcagctcta-ccttatgaaccttaaattgggagtaaaaatgccccattgatttagaaggacgacaagaccctataaaactttaccaccttgcactgacctaaaatagg--aatattttaagggcttagtggttagctggggcggccaaccccctccggggg-gtaatttaacacagtgtgtgatcc-caagaacctaattaaatagtaagaccaagttactttagggataacagcgtaattgcctcgtagagccccaatcgatgaggccgcttacgacctcgatgttgaattgggaaaccccttgagagcagcccccca-agagggaagtctgttcgacttttaattccccacgtgat----------------
Ebra1    	-------------------------------------------------------aagtatcaacgtagagaaactaaatcaaccttg-ctcagtgaattttaacttagg-gtaaaaatgccccaataatctagtaggacgacaagaccctataaaactttaccacgtcagtttactcccataaagtattaatattcaagactttagtggttagctggggcggccatccccctccgggga-ataaactaacaccttgcgtgacct-ttcgaaccctttttagtaaaaagaccaagttactttagggataacagcgtaattgttccagagagcccctatcgacggagcagattacgacctcgatgttgaattggggaccctcctaggagcagcccctta-gcgaggaagtctgttcgacttttaatcccccacatgatgtgagttcagaccgga
Ebra2    	-------------------------------------------------------aagtatcaacgtagagaaactaaatcaaccttg-ctcagtgaattttaacttagg-gtaaaaatgccccaataatctagtaggacgacaagaccctataaaactttaccacgtcagtttactcccataaagtattaatattcaagactttagtggttagctggggcggccatccccctccgggga-ataaactaacaccttgcgtgacct-ttcgaaccctttttagtaaaaagaccaagttactttagggataacagcgtaattgttccagagagcccctatcgacggagcagattacgacctcgatgttgaattggggaccctcctaggagcagcccctta-gcgaggaagtctgttcgacttttaatcccccacatgatgtgagttcagaccgga
Ebra4    	-------------------------------------------------------aagtatcaacgtagagaaactaaatcaaccttg-ctcagtgaattttaacttagg-gtaaaaatgccccaataatctagtaggacgacaagaccctataaaactttaccacgtcagtttactcccataaagtattaatattcaagactttagtggttagctggggcggccatccccctccgggga-ataaactaacaccttgcgtgacct-ttcgaaccctttttagtaaaaagaccaagttactttagggataacagcgtaattgttccagagagcccctatcgacggagcagattacgacctcgatgttgaattggggaccctcctaggagcagcccctta-gcgaggaagtctgttcgacttttaatcccccacatgatgtgagttcagaccgga
Ebra5    	-------------------------------------------------------aagtatcaacgtagagaaactaaatcaaccttg-ctcagtgaattttaacttagg-gtaaaaatgccccaataatctagtaggacgacaagaccctataaaactttaccacgtcagtttactcccataaagtattaatattcaagactttagtggttagctggggcggccatccccctccgggga-ataaactaacaccttgcgtgacct-ttcgaaccctttttagtaaaaagaccaagttactttagggataacagcgtaattgttccagagagcccctatcgacggagcagattacgacctcgatgttgaattggggaccctcctaggagcagcccctta-gcgaggaagtctgttcgacttttaatcccccacatgatgtgagttcagaccgga
Ebra3    	------------------------------------------------------aaagtatcaacgtagagatactaaatcaaccttg-ctcagtgaattttaacttagg-gtaaaaatgccccaataatctagtaggacgacaagaccctataaaactttaccacgtcagtttactcccataaagtattaatattcaagactttagtggttagctggggcggccatccccctccgggga-ataaactaacaccttgtgtgacct-ttcgaaccctttttagtaaaaagaccaagttactttagggataacagcgtaattgttccagagagcccctatcgacggagcagattacgacctcgatgttgaattggggaccctcctaggagcagcccctta-gcgaggaagtctgttcgacttttaatcccccacatgatgtgagttcagaccgga
EX_SC_2    	--------------------------------------------------------------gacg-gaagccactgactcaacctta-tttattaaaatttaaattagg-gtaaaaatgccttaatgaactagaaggacgacaagaccctataaaactttactacaccaggttctcttaataaagt--aatagcctaaacctttagtggttagctggggcggccatccccctccggggg-ccaatacaacaccctgtgtgacct-cccgaaccccttttagtagaaagaccaagttactttagggataacagcgtaattatcttgtagagcccctatcgatgagatagcttacgacctcgatgttgaattggggctcctgctaagagcaacccccta-gcaaggaagtctgttcgacttttaaacccccacatgatgtgagt----------
EX_RJ_2    	--------------------------------------------------------------gacg-gaagccactgactcaacctta-tttattaaaatttaaattagg-gtaaaaatgccttaatgaactagaaggacgacaagaccctataaaactttactacaccaggttctcttaataaagt--aatagcctaaacctttagtggttagctggggcggccatccccctccggggg-ccaatacaacaccctgtgtgacct-cccgaaccccttttagtagaaagaccaagttactttagggataacagcgtaattatcttgtagagcccctatcgatgagatagcttacgacctcgatgttgaattggggctcctgctaagagcaacccccta-gcaaggaagtctgttcgacttttaaacccccacatgatgtgagt----------
Ehir2    	-------------------------------------------------------aagtgctgacgaagggtaactgactcagcctcg-gccctggaatctattcccaag-gttaaaataccttggtactctgggaggacgacaagaccctataaaactttactaccttccattataattcttaagataaaa-gtttaagtgcccgtagttaagctggggcggctaaccccctccggggg-gtaatctaacaccttgagtgatcc-ctcgcaccccccttagtagtaagatcaagttactttagggataacagcgcaattgctccgtagagcccccatcgatggagccgtttgcgacctcgatgttgaattggggacccgcccgg-agcagcctccgggcattgggagtctgttcgacttataaccccccacatgatgtgagttcagaccgg-

[12S]
EX_K     ----------------------------------------------------------------------------TACACCGGGATTAGATACCCCGCTATACGGGGGAGACCAGGATGGGGGGTAGTAACGGCTATGAGCCCCAAACCCAAAAAACTTGGCGGCAGCCCATCCAGCTAGAGGAGCCTGCCCCGTAACCGATACCACCCGATAACCCCAACCCCC-CGCATGTCTGTATACCGCCGCCTAACCTCTAGCCACAAGGCTGGGGTGGATGGGCCCCCCACCAAGGCAGGTCAAGGTGCAGCGTATCG-GGGGGGGGAGGTGGGCTACAGTCCCCGTGGG-GCGGA-CCCC-CCCCCCAG-GGGGGGGGG------------------------------------------------------------------------------------------------------------
EX_PB    ----------------------------------------------------------------------------TACACCGGGATTAGATACCCCGTTATACAAAGGTGACTAGGGAGGGGGGTAGTAACGGTTATGGACCCCAAACCCAAAAAACTTGGCGGCAGCCTATCCAGCTAGAGGAGCCTGCCCCGTGACCGATACCACCCGATAACCCCAACCCCC-CGCATGTCTGTATACCGCCGTCTAACCTCTAGCCACAAGGCTGAGGTGGATGGGCCCCCCCCCAAAACAGGTCAAGGTGCAGCGTATCG-GGGGGAGGCGGTGGGTTACATTCCCTATGGG-GGGGA-CCCC-CCCCCCAG-GGGGGGGGGTAAGATGGATTTAGTAGTACCGGGGGGTTAGGATCCCTCCGCGAATAGGCCCTGGGCCGTGTA---------------------------------------------
CAR_28_1 ----------------------------------------------------------------------------TAAACCGGGATTAGATACCCCGTTATACGAAGGAGCATACCAAGGGGGGTAGTATCGGCTACGGCCCCCAAACCCAAAGAACTTGGCGGCAACCTACCCTACTAGAGGAGCCTGCCCCGTAACCGACACCACCCGTTAATCTCGGCCCCC-AGTATGTCTGTATACCGCCGTCTAACCTCTAACTACGAAGGTGGGGTGGTAAGGTTACCACTAAAGACAGGTCGAGGTGCAGCGGATCT-GGGGGGGGAGGTGGGCTACAATCCCCGTGGG-GCGGA-CCCTCCCCCCGGG-GGGGGGGAAGAAAATGGATTTAGGAGTACCCGGAGGTTAATACCCCTCGGGGAAATGGACCTGGGTCGTGTACATATC---------------------------------------
EX_60_1  ----------------------------------------------------------------------------TAAACCGGGATTAGATACCCCGCTATACGGGGGAGTCCCCCAAGGGGGGTAGTATCGGCTACGGCCCCCAAACCCAAAGAACTTGGCGGCAACCCATCCTACTAGAGGAGCCTGCCCCGTAACCGACACCACCCGTTAACTCCGACCCCC-AGCATGTCTGTATACCGCCGTCTAACCCCTAGCTACGAAGGTGGGGTGACAAGGTCACCACCAAAGACAGGTCGAGGTGCAGCGGATCT-GGGGGGGGTGGTGGGCTACAATCCCCGTGGG-GCGGA-CCCC-CCCCTATC-GGGGGGGGGCAAGATGGATTTAGCAGTACCTGGGGGTTAACACCCCCCGGGGAAATGGGCCTGGGTTGTGTACATATCGCCCGTCACTCTCAATAAACTTGAGATAA----------
EX59_4   ------TATTACTGTGGGGAAGGGGGTGAAATCCCTCCCTTACGGTGAGACTGACGATGGGTCTAACCCCCCGATCTAAACCGGGATTAGATACCCCGCTATACGGGGGAGTCCCCCAAGGGGGGTAGTATCGGCTACGGCCCCCAAACCCAAAGAACTTGGCGGCAACCCATCCTACTAGAGGAGCCTGCCCCGTAACCGACACCACCCGTTAACTCCGACCCCC-AGCATGTCTGTATACCGCCGTCTAACCCCTAGCTACGAAGGTGGGGTGACAAGGTCACCACCAAAGACAGGTCGAGGTGCAGCGAATCT-GGGGGGGGTGGTGGGCTACAATCCCCGTGGG-GCGGA-CCCC-CCCCTATC-GGGGGGGGGCAAGATGGATTTAGCAGTACCTGGGGGTTAACACCCCCCGGGGAAATGGGCCTGGGTTGTGTACATATCGCCCGTCACTCTCAATAAACTTGAGATAAGTCGTAACA-
EX_441_1 ----------------------------------------------------------------------------TAAACCGGGATTAGATACCCCGCTATACGGGGGAGTCCCCCAGGGGGGGTAGTATCGGCTACGGCCCCCAAACCCAAAGAACTTGGCGGCAACCCATCCTACTAGAGGAGCCTGCCCCGTAACCGACATCACCCGTTAACTCCGACCCCC-AGCATGTCTGTATACCGCCGTCTAACCCCTAGCCACGAAGGTGGGGTGACAAGGTCACCACCAAAGACAGGTCGAGGTGCAGCGAATCT-GGGGGGGGTGGTGGGCTACAATCCCCGTGGG-GCGGA-CCCC-CCCCTATC-GGGGGGGGGCAAGATGGATTTAGTAGTACCTGAGGGTTAACACCCCCCGGGGAAATGGGCCTGGGTTGTGTACATATCGCCCGTCACTCTCAATAAACTTGAGATAA----------
EX_412   ----------------------------------------------------------------------------TAAACCGGGATTAGATACCCCGCTATACGGGGGAGTCCCCCAAGGGGGGTAGTATCGGCTACGGCCCCCAAACCCAAAGAACTTGGCGGCAACCCATCCTACTAGAGGAGCCTGCCCCGTAACCGACACCACCCGTTAACTCCGACCTCC-AGCATGTCTGTATACCGCCGTCTAACCCCTAGCTACGAAGGTGGGGTGACAAGGTCACCACCAAAGACAGGTCGAGGTGCAGCGAATCT-GGGGGGGGCGGTGGGCTACAATCTTCGTGGG-GCGGA-CCCC-CCCCTATC-GGGGGGGGGCAAGATGGATTTAGTAGTACCTGGGGGTTAACACCCCCCGGGGAAATGGGCCTGGGTTGTGTACATATCGCCCGTCACTCTCATAAAACTTGAGATAA----------
EX_415   ----------------------------------------------------------------------------TAAACCGGGATTAGATACCCCGCTATACGGGGGAGTCCCCCAAGGGGGGTAGTATCGGCTACGGCCCCCAAACCCAAAGAACTTGGCGGCAACCCATCCTACTAGAGGAGCCTGCCCCGTAACCGACACCACCCGTTAACTCCGACCTCC-AGCATGTCTGTATACCGCCGTCTAACCCCTAGCTACGAAGGTGGGGTGACAAGGTCACCACCAAAGACAGGTCGAGGTGCAGCGAATCT-GGGGGGGGCGGTGGGCTACAATCTTCGTGGG-GCGGA-CCCC-CCCCTATC-GGGGGGGGGCAAGATGGATTTAGTAGTACCTGGGGGTTAACACCCCCCGGGGAAATGGGCCTGGGTTGTGTACATATCGCCCGTCACTCTCATAAAACTTGAGATAA----------
EX_599   ----------------------------------------------------------------------------TAAACCGGGATTAGATACCCCGCTATACGGGGGAGTCCCCCAAGGGGGGTAGTATCGGCTACGGCCCCCAAACCCAAAGAACTTGGCGGCAACCCATCCTACTAGAGGAGCCTGCCCCGTAACCGATATCACCCGTTAACTCCGGCCCCC-AGTATGTCTGTATACCGCCGTCTAACCCCTAGCTACGAAGGTGGGGTGTCAAGGTCACCACCAAAGACAGGTCGAGGTGCAGCGGATCT-GGGGGGGGTGGTGGGCTACAATCCCTGTGGG-GCGGACCCCC-CCCCTACC-GGGGGGGGGCAAGATGGATTTAGTAGTACCTGGGGGTTAACACCCCCTGGGGAAATGGGTCTGGGTCGTGTACATATCGCCCGTCACTCTCAACAAACTTGAGATAA----------
EX_568   ----------------------------------------------------------------------------TAAACCGGGATTAGATACCCCGCTATACGGGGGAGTCCCTCAAGGGGGGTAGTATCGGCTACGGCCCCCAAACCCAAAGAACTTGGCGGCAACCCATCCTACTAGAGGAGCCTGCCCCGTAACCGATATCACCCGTTAACTCCGGCCCCC-AGTATGTCTGTATACCGCCGTCTAACCCCTAGCTACGAAGGTGGGGTGTCAAGGTCACCACCAAAGACAGGTCGAGGTGCAGCGGATCT-GGGGGGGGTGGTGGGCTACAGTCCCTGTGGG-GCGGACCCCC-CCCCTACC-GGGGGGGGGCAAGATGGATTTAGTAGTACCTGGGGGTTAACACCCCCTGGGGAAATGGGTCTGGGTCGTGTACATATCGCCCGTCACTCTCAACAAACTTGAGATAA----------
EX_22    ----------------------------------------------------------------------------TAAACCGGGATTAGATACCCCGCTATACGGGGGAGTCCCCCAAGGGGGGTAGTATCGGCTACGGCCCCCAAACCCAAAGAACTTGGCGGCAACCCATCCTACTAGAGGAGCCTGCCCCGTAACCGATATCACCCGTTAACTCCGGCCCCC-AGTATGTCTGTATACCGCCGTCTAACCCCTAGCTACGAAGGTGGGGTGTCAAGGTCACCACCAAAGACAGGTCGAGGTGCAGCGGATCT-GGGGGGGGTGGTGGGCTACAATCCCTGTGGG-GCGGA-CCCC-CCCCTACC-GGGGGGGGGCAAGATGGATTTAGTAGTACCTGGGGGTTAACACCCCCTGGGGAAATGGGTCTGGGTCGTGTACATATCGCCCGTCACTCTCAACAAACTTGAGATAA----------
EX_397_1 ----------------------------------------------------------------------------TAAACCGGGATTAGATACCCCGCTATACGGGGGAGTCCCCCAAGGGGGGTAGTATCGGCTACGGCCCCCAAACCCAAAGAACTTGGCGGCAACCCATCCTACTAGAGGAGCCTGCCCCGTAACCGATATCACCCGTTAACTCCGGCCCCC-AGTATGTCTGTATACCGCCGTCTAACCCCTAGCTACGAAGGTGGGGTGTCAAGGTCGCCACCAAAGACAGGTCGAGGTGCAGCGGATCT-GGGGGGGGTGGTGGGCTACAATCCCTGTGGG-GCGGA-CCCC-CCCCTACC-GGGGGGGGGCAAGATGGATTTAGTAGTACCTGGGGGTTAACACCCCCTGGGGAAATGGGTCTGGGTCGTGTACATATCGCCCGTCACTCTCAACAAACTTGAGATAA----------
EX_278   ----------------------------------------------------------------------------TAAACCGGGATTAGATACCCCGCTATACGGGGGAGTCCCCCAAGGGGGGTAGTATCGGCTACGGCCCCCAAACCCAAAGAACTTGGCGGCAACCCATCCTACTAGAGGAGCCTGCCCCGTAACCGATATCACCCGTTAACTCCGGCCCCC-AGTATGTCTGTATACCGCCGTCTAACCCCTAGCTACGAAGGTGGGGTGTCAAGGTCGCCACCAAAGACAGGTCGAGGTGCAGCGGATCT-GGGGGGGGTGGTGGGCTACAATCCCTGTGGG-GCGGA-CCCC-CCCCTACC-GGGGGGGGGCAAGATGGATTTAGTAGTACCTGGGGGTTAACACCCCCTGGGGAAATGGGTCTGGGTCGTGTACATATCGCCCGTCACTCTCAACAAACTTGAGATAA----------
Ex_394_2 ----------------------------------------------------------------------------TAAACCGGGATTAGATACCCCGCTATACGGGGGAGTCCCCTAAGGGGGGTAGTATCGGCTACGGCCCCCAAACCCAAAGAACTTGGCGGCAACCCATCCTACTAGAGGAGCCTGCCCCGTAACCGATATCACCCGTTAACTCCGGCCCCC-AGTATGTCTGTATACCGCCGTCTAACCCCTAGCTACGAAGGTGGGGTGTCAAGGTTACCACCAAAGACAGGTCGAGGTGCAGCGGATCT-GGGGGGGGTGGTGGGCTACAATCCCTGTGGG-GCGGA-CCCC-CCCCTACC-GGGGGGGGGCAAGATGGATTTAGTAGTACCTGGGGGTTAACACCCCCTGGGGAAATGGGTCTGGGTCGTGTACATATCGCCCGTCACTCTCAACAAACTTGAGATAA----------
EX_405   ----------------------------------------------------------------------------TAAACCGGGATTAGATACCCCGCTATACGGGGGAGTCCCCTAAGGGGGGTAGTATCGGCTACGGCCCCCAAACCCAAAGAACTTGGCGGCAACCCATCCTACTAGAGGAGCCTGCCCCGTAACCGATATCACCCGTTAACTCCGGCCCCC-AGTATGTCTGTATACCGCCGTCTAACCCCTAGCTACGAAGGTGGGGTGTCAAGGTCACCACCAAAGACAGGTCGAGGTGCAGCGGATCT-GGGGGGGGTGGTGGGCTACAATTCCTGTGGG-GCGGA-CCCC-CCCCTACC-GGGGGGGGGCAAGATGGATTTAGTAGTACCTGGGGGTTAACACCCCCCGGGGAAATGGGTCTGGGTCGTGTACATATCGCCCGTCACTCTCAACAAACTTGAGATAA----------
EX_8_2   ----------------------------------------------------------------------------TAAACCGGGATTAGATACCCCGCTATACGGGGGAGTCCCCCAAGGGGGGTAGTATCGGCTACGGCCCCCAAACCCAAAGAACTTGGCGGCAACCCATCCTACTAGAGGAGCCTGCCCCGTAACCGATATCACCCGTTAACTCCGGCCCCC-AGTATGTCTGTATACCGCCGTCTAACCCCTAGCTACGAGGGTGGGGTGTCAAGGTCACCACCAAAGACAGGTCGAGGTGCAGCGGATCT-GGGGGGGGTGGTGGGCTACAATCCCTATGGG-GCGGA-CCCC-CCCCTACC-GGGGGGGGGCAAGATGGATTTAGTAGTACCTGGGGGTTAACACCCTCTGGGGAAATGGGTCTGGGTCGTGTACATATCGCCCGTCACTCTCAACAAACTTGAGATAA----------
Ex_10_2  ----------------------------------------------------------------------------TAAACCGGGATTAGATACCCCGCTATACGGGGGAGTCCCCCAAGGGGGGTAGTATCGGCTACGGCCCCCAAACCCAAAGAACTTGGCGGCAACCCATCCTACTAGAGGAGCCTGCCCCGTAACCGATATCACCCGTTAACTCCGGCCCCC-AGTATGTCTGTATACCGCCGTCTAACCCCTAGCTACGAGGGTGGGGTGTCAAGGTCACCACCAAAGACAGGTCGAGGTGCAGCGGATCT-GGGGGGGGCGGTGGGCTACAATCCCTATGGG-GCGGA-CCCC-CCCCTACC-GGGGGGGGGCAAGATGGATTTAGTAGTACCTGGGGGTTAACACCCTCTGGGGAAATGGGTCTGGGTCGTGTACATATCGCCCGTCACTCTCAACAAACTTGAGATAA----------
Ex_404_1 ----------------------------------------------------------------------------TAAACCGGGATTAGATACCCCGCTATACGGGGGAGTCCCCTAAGGGGGGTAGTATCGGCTACGGCCCCCAAACCCAAAGAACTTGGCGGCAACCCATCCTACTAGAGGAGCCTGCCCCGTAACCGATATCACCCGTTAACTCCGGCCCCC-AGTATGTCTGTATACCGCCGTCTAACCCCTAGCTACGAAGGTGGGGTGTCAAGGTCACCACCAAAGACAGGTCGAGGTGCAGCGGATCT-GGGGGGGGTGGTGGGCTACAATTCCTGTGGG-GCGGA-CCCC-CCCCTACC-GGGGGGGGGCAAGATGGATTTAGTACTACCTGAGGGTTAACACCCCCTGGGGAAATGGGTCTGGGTCGTGTACATATCGCCCGTCACTCTCAACAAACTTGAGATAA----------
EX_574_1 ----------------------------------------------------------------------------TAAACCGGGATTAGATACCCCGCTATACGGGGGAGTCCCCCAAGGGGGGTAGTATCGGCTACGGCCCCCAAACCCAAAGAACTTGGCGGCAACCCATCCTACTAGAGGAGCCTGCCCCGTAACCGACATCACCCGTTAACTCCGGCCCCC-AGTATGTCTGTATACCGCCGTCTAACCCCTAGCTACGAAGGTGGGGTGCCAAGGTCACCACCAAAGACAGGTCGAGGTGCAGCGGATCT-GGGGGGGGTGGTGGGCTACAATCCCCGTGGG-GCAGA-CCCC-CCCCTATC-GGGGGGGGGCAAGATGGATTTAGCAGTACCTGAGGGTTAACACCCCTCGGGGAAATGGGTCTGGGTCGTGTACATATCGCCCGTCACTCTCAACAAACTTGAGATAA----------
EX_59_2  -GGGTCCACCACTGTGGGGAAGGGGGTGAAATCCCTCCCTTACGGTGAGTCTGACAATGGGTCTAACCCCTCGACCTAAACCGGGATTAGATACCCCGCTATACGGGGGAGTCCCTCAAGGGGGGTAGTATCGGCTACGGCCCCCAAACCCAAAGAACTTGGCGGCAACCCATCCTACTAGAGGAGCCTGCCCCGTAACCGACACCACCCGTTAACTCCGGCCCCC-AGTATGTCTGTATACCGCCGTCTAACCCCTAGCTACGAAGGTGGGGTGCCAAGGTCACCACCGAAGACAGGTCGAGGTGCAGCGGATCT-GGGGGGGGTGGTGGGCTACAATCCCCGTGGG-GCGGA-CCCT-CCCCTATC-GGGGGGGGGCAAGATGGATTTAGTAGTACCTGAGGGTTAACACCCCTCGGGGAAATGGGTCTGGGTCGTGTACATATCGCCCGTCACTCTCAACAAACTTGAGATAAGTCGTAACA-
Ex_392_2 ----------------------------------------------------------------------------TAAACCGGGATTAGATACCCCGCTATACGGGGGAGTCCCCCAAGGGGGGTAGTATCGGCTACGGCCCCCAAACCCAAAGAACTTGGCGGCAACCCATCCTACTAGAGGAGCCTGCCCCGTAACCGATATCACCCGTTAACTCCGGCCCCC-AGTATGTCTGTATACCGCCGTCTAACCCCTAGCTACGAGGGTGGGGTGTCAAGGTCACCACCAAAGACAGGTCGAGGTGCAGCGGATCTGGGGGGGGGTGGTGGGCTACAATCCCTATGGG-GCGGA-CCCC-CCCCTACC-GGGGGGGGGCAAGATGGATTTAGTAGTACCTGGGGGTTAACACCCTTTGGGGAAATGGGTCTGGGTCGTGTACATATCGCCCGTCACTCTCAACAAACTTGAGATAA----------
EX_69    ----------------------------------------------------------------------------TAAACCGGGATTAGATACCCCGCTATACGAGGGAGTCCCCTAAGGGGGGTAGTATCGGCTACGACCCCCAAACCCAAAGAACTTGGCGGCAACCCATCCTACTAGAGGAGCCTGCCCCGTAACCGATATCACCCGTTAACTCCGGCCCCC-AGTATGTCTGTATACCGCCGTCTAACCCCTAGCTACGAGGGTGGGGTGTCAAGGTCGCCATCAAAGACAGGTCGAGGTGCAGCGGATCT-GGGGGGGGTGGTGGGCTACAATCCCCGTGGG-GCGGA-CCTC-CCCCTACC-GGGGGGGGGCAAGATGGATTTAGTAGTACCTGGGGGTGAAGACCCCTCGGGGAAATGGGTCTGGGTCGTGTACATATCGCCCGTCACTCTCAATAAACTTGAGATAA----------
EX_416   ----------------------------------------------------------------------------TAAACCGGGATTAGATACCCCGCTATACGAGGGAGTCCCCTAAGGGGGGTAGTATCGGCTACGACCCCCAAACCCAAAGAACTTGGCGGCAACCCATCCTACTAGAGGAGCCTGCCCCGTAACCGATATCACCCGTTAACTCCGGCCCCC-AGTATGTCTGTATACCGCCGTCTAACCCCTAGCTACGAGGGTGGGGTGTCAAGGTCGCCATCAAAGACAGGTCGAGGTGCAGCGGATCT-GGGGGGGGTGGTGGGCTACAATCCCCGTGGG-GCGGA-CCTC-CCCCTACC-GGGGGGGGGCAAGATGGATTTAGTAGTACCTGGGGGTGAAGACCCCTCGGGGAAATGGGTCTGGGTCGTGTACATATCGCCCGTCACTCTCAATAAACTTGAGATAA----------
EX_71    ----------------------------------------------------------------------------TAAACCGGGATTAGATACCCCGCTATACGAGGGAGTCCCCTAAGGGGGGTAGTATCGGCTACGACCCCCAAACCCAAAGAACTTGGCGGCAACCCATCCTACTAGAGGAGCCTGCCCCGTAACCGATATCACCCGTTAACTCCGGCCCCC-AGTATGTCTGTATACCGCCGTCTAACCCCTAGCTACGAGGGTGGGGTGTCAAGGTCGCCATCAAAGACAGGTCGAGGTGCAGCGGATCT-GGGGGGGGTGGTGGGCTACAATCCCCGTGGG-GCGGA-CCTC-CCCCTACC-GGGGGGGGGCAAGATGGATTTAGTAGTACCTGGGGGTGAAGACCCCTCGGGGAAATGGGTCTGGGTCGTGTACATATCGCCCGTCACTCTCAATAAACTTGAGATAA----------
EX_413   ----------------------------------------------------------------------------TAAACCGGGATTAGATACCCCGCTATACGGGGGAGTCCCCCAAGGGGGGTAGTATCGGCTACGACCCCCAAACCCAAAGAACTTGGCGGCAACCCATCCTACTAGAGGAGCCTGCCCCGTAACCGATATCACCCGTTAACTCCGGCCCCC-AGTATGTCTGTATACCGCCGTCTAACCCCTAGCTACGAGGGTGGGGTGCCAAGGTCGCCACCAAAGACAGGTCGAGGTGCAGCGGATCT-GGGGGGGGTGGTGGGCTACAATCCCCGTGGG-GCGGA-CCCC-CCCCTATC-GGGGGGGGGCAAGATGGATTTAGCAGTACCTGGGGGTGAGAACCCCTCGGGGAAATGGGTCTGGGTCGTGTACATATCGCCCGTCACTCTCAACAAACTTGAGATAA----------
EX59_3   TGGATCTGCCACTGCGGGGAAGGGGGTGAAATCCCTCTCCTACGGTGAGATTGGCAACGGGTCTAACCCCTCGATCTAAACCGGGATTAGATACCCCGCTATACGAGGGAGTCCCCTAAGGGGGGTAGTATCGGCTACGACCCCCAAACCCAAAGAACTTGGCGGCAACCCATCCTACTAGAGGAGCCTGCCCCGTAACCGATATCACCCGTTAACTCCGGCCCCC-AGTATGTCTGTATACCGCCGTCTAACCCCTAGCTACGAGGGTGGGGTGTCAAGGTCGCCACCAAAGACAGGTCGAGGTGCAGCGGATCT-GGGGGGGGTGGTGGGCTACAATCCCCGTGGG-GCGGA-CCCC-CCCCTATC-GGGGGGGGGCAAGATGGATTTAGCAGTACCTGGGGGTGAGGACCCCTCGGGGAAATGGGTCTGGGTCGTGTACATATCGCCCGTCACTCTCAACAAACTTGAGATAAGTCGTAACA-
EX_1     ----------------------------------------------------------------------------TAAACCGGGATTAGATACCCCGCTATACGGGGGAGTCCCCCAAGGGGGGTAGTATCGGCTACGGCCCCCAAACCCAAAGAACTTGGCGGCAACCCATCCTGCTAGAGGAGCCTGCCCCGTAACCGACACCACCCGTTAGCTCCGGCCCCC-AGCATGTCTGTATACCGCCGTCTAACCCCTAGCTACGAAGGTGGGGTGCCAAGGTCGCCACCGAAGACAGGTCGAGGTGCAGCGGATCT-GGGGGAGGCGGTGGGCTACAATCCCCGTGGG-GCGGA-CCCC-CCCCCACG-GGGGGGGGGCAAGATGGATTTATTATTACCTGGGGGTCAACACCCCCCGGGGAAATGGGCCTGGGTCGTGTACATATCGCCCGTCACTCTCGGTAAACCTGAGATAA----------
EX_Isla  ----------------------------------------------------------------------------TAAACCGGGATTAGATACCCCGTTATACGGGGGAGTCCCCCAAGGGGGGTAGTATCGGCTACGGCCCCCAAACCCAAAGAACTTGGCGGCAACCCATCCTACTAGAGGAGCCTGCCCCGTAACCGACACCACCCGTTAGCTCCGGCCCCC-AGCATGTCTGTATACCGCCGTCTAACCCCTAGCTACGAAGGTGGGGTGCCAAGGTCGCCACCGAAGGCAGGTCGAGGTGCAGCGGATCT-GGGGGGGGCGGTGGGCTACAATCCCCGTGGG-GCGGA-CCCC-CCCCTACG-GGGGGGGGGCAAGATGGATTTATTATTACCTGGGGGTCAACACCCCCCGGGGAAATGGGCCTGGGTCGTGTACATATCGCCCGTCACTCTCGGTAAACCTGAGATAA----------
EX_428   ----------------------------------------------------------------------------TAAACCGGGATTAGATACCCCGTTATACGGGGGAGTCCCCCAAGGGGGGTAGTATCGGCTACGGCCCCCAAACCCAAAGAACTTGGCGGCAACCCATCCTACTAGAGGAGCCTGCCCCGTAACCGACACCACCCGTTAGCTCCGGCCCCC-AGCATGTCTGTATACCGCCGTCTAACCCCTAGCTACGAAGGTGGGGTGCCAAGGTCGCCACCAAAGACAGGTCGAGGTGCAGCGGATCT-GGGGGAGGTGGTGGGCTACAATCCCCGTGGG-GCGGA-CCCC-CCCCTTAC-GGGGGGGGGCAAGATGGATTTAGTAGTACCTGGGGATCAACACCCCCCGGGGAAATGGGCCTGGGTCGTGTACATATCGCCCGTCACTCTCGGAAAACCTGAGATAA----------
ECAR19_1 ----------------------------------------------------------------------------TAAACCGGGATTAGATACCCCGCTATACGGGGGAGTATACCAAGGGGGGTAGTACCGGCTACGGCCCCCAAACCCAAAGAACTTGGCGGCCACCCACCCTGCTAGAGGAGCCTGCCCCATAACCGACGCCACCCGTTAGCTCCGACCCCC-AGTATGTTTGTATACCGCCGTCTAACCCCTAGCTACGAAGGTGGGGTGATAAGGTCTCCACCAAAGACAGGTCGAGGTGCAGCGGATCT-GGGGGAGGAGGTGGGCTACAGTCCCTGTAGG-GCGGA-CCCC-CCCCTGCC-GGGGGGGGGCAAGATGGATTTAGCAGTATCTGGGGGTTATCATCCCCCGGGGAATTGGACCTGGGTTGTGTACATATCGCCCGTCACTCTCAACAAACTTGAGATAAGTCGTAACA-
CAR14_1  ----------------------------------------------------------------------------TAAACCGGGATTAGATACCCCGCTATACGGGGGAGTTTACCAAGGGGGGTAGTACCGGCTACGGCCCCCAAACCCAAAGAACTTGGCGGCCACCCACCCTGCTAGAGGAGCCTGCCCCATAACCGACGCCACCCGTTAGCTCCGACCCCC-AGTATGTTTGTATACCGCCGTCTAACCCCTAGCTACGAAGGTGGGGTGATAAGGTCTCCACCAAAGACAGGTCGAGGTGCAGCGGATCT-GGGGGAGGAGGTGGGCTACAGTCCCTGTAGG-GCGGA-CCCC-CCCCTGCC-GGGGGGGGGCAAGATGGATTTAGCAGTATCTGGGGGTTATCATCCCCCGGGGAATTGGACCTGGGTTGTGTACATATCGCCCGTCACTCTCAACAAACTTGAGATAAGTCGTAACA-
CAR9_1   ----------------------------------------------------------------------------TAAACCGGGATTAGATACCCCGCTATACGGGGGAGTATACCAAGGGGGGTAGTACCGGCTACGGCCCCCAAACCCAAAGAACTTGGCGGCCACCCACCCTGCTAGAGGAGCCTGCCCCATAACCGACGCCACCCGTTAGTTTCGACCCCC-AGTATGTTTGTATACCGCCGTCTAACCCCTAGCTACGAAGGTGGGGTGATAAGGTCTCCACCAAAGACAGGTCGAGGTGCAGCGGATCT-GGGGGAGGAGGTGGGCTACAGTCCCTGTAGG-GCGGA-CCCC-CTCCTGCC-GGGGGGGGGCAAGATGGATTTAGCAGTATCTGGGGGTTATCATCCCCCGGGGAATTGGACCTGGGTTGTGTACATATCGCCCGTCACTCTCAATAAACTTGAGATAAGTCGTAACA-
EX_H79_1 ----------------------------------------------------------------------------TAAACCGGGATTAGATACCCCGCTATACGGGGGGGT-TACTAAGGGGGGTAGTACCGGCTACGGCCCCCAAACCCAAAGAACTTGGCGGCTACCCACCCTACTAGAGGAGCCTGCCCCGTAACCGACGCCACCCGTTAGCTCCGGCCCCC-AGTATGTTTGTATACCGCCGTCTAACCCCTAGCTACGAAGGTGGGGTGGAAAGGTCTCCATCAAAGACAGGTCGAGGTGCAGCGGATCT-GGGGGAGGAGGTGGGCTACAGTCCCCGTGGG-GCGGA-CCCC-CCCCTTGC-GGGGGGGGGCAAGATGGATTTAGCAGTATCCGGGGGTTAACATCCCCCGGGGAATCGGACCTGGGTCGTGTACATATCGCCCGTCACTCTCAACAAACTTGAGATAAGTCGTAACA-
EX_H80_1 ----------------------------------------------------------------------------TAAACCGGGATTAGATACCCCGCTATACGGGGGGGGTAACTAAGGGGGGTAGTACCGGCTACGGCCCCCAAACCCAAAGAACTTGGCGGCTGCCCACCCTACTAGAGGAGCCTGCCCCATAACCGACGCCACCCGTTAGCTCCGGCCCCC-AGTATGTTTGTATACCGCCGTCTAACCCCTAGCTACGAAGGTGGGGTGGTAAGGTCCCCATCAAAGACAGGTCGAGGTGCAGCGGATCT-GGGGGAGGAGGTGGGCTACAGTCCCCGTGGG-GCGGA-CCCC-CCCCTGCC-GGGGGGGGGCAAGATGGATTTAGCAGTATCCGGGGGTTAACATCCCTCGGAGAATCGGACCTGGGTCGTGTACATATCGCCCGTCACTCTCATTAAACTTGAGATAAGTCGTAACA-
EX_H84_2 ----------------------------------------------------------------------------TAAACCGGGATTAGATACCCCGTTATACGAGGGAATATACTAAGGGGGGTAGTACCGGTTACGGCCCCTAAACCCAAAGAACTTGGCGGCAACTCACCCTTCTAGAGGAGCCTGCCCCGTAACCGACACCACCCGTTAACTTCGACCTCC-AGTATGTCTGTATACCGCCGTCTAACCCCTAGCTACAAAGGTGGGGTGTAAAGGTTTCCATCAAAGACAGGTCGAGGTGCAGCGGATCT-GGAGGAGAAGGTGGGCTACAATCCCTATGGG-GCAGA-CCTT-CCCCTACT-GGGGAGGGATAAGATGGATTTAGCAGTACCCGAGGGTTAACACCCTTCGGAGAATTGGACCTGGGTTGTGTACATATCGCCCGTCACTCTCAACAAACTTGAGATAAGTCGTAACA-
CAR45_1  ----------------------------------------------------------------------------TAAACCGGGATTAGATACCCCGTTATACGAGGAAATATACTAAGGGGGGTAGTACCGGTTACGGCCCCCAAACCCAAAGAACTTGGCGGCAACTCACCCTTCTAGAGGAGCCTGCCCCGTAACCGACACCACCCGTTAACTTCGACCTCC-AGTATGTCTGTATACCGCCGTCTAACCCCTAGCTACAAAGGTGGGGTGTAAAGGTTTCCATCAAAGACAGGTCGAGGTGCAGCGGATCT-GGAGGAGGAGGTGGGCTACAATCCTTATGGG-GCAGA-CCCT-CCTCTACC-GGGGAGGGATAAGATGGATTTAGCAGTACCCGAGGGTTAACACCCTTTGGAGAATTGGACCTGGGTTGTGTACATATCGCCCGTCACTCTCAACAAACTTGAGATAAGTCGTAACA-
CAR11_2  ----------------------------------------------------------------------------TAAACCGGGATTAGATACCCCGTTATACGAGAAAATACACTAAGGGGGGTAGTATCGGTTACGGCCCTCAAACCCAAAGAACTTGGCGGCAACTCACCCTTCTAGAGGAGCCTGCCCCGTAACCGACACCACCCGTTAACTTCGACCTCC-AGTATGTCTGTATACCGCCGTCTAACCTCTAGCTACAAAGGTGGGGTGAAAAGGTTTCCATCAAAGACAGGTCGAGGTGCAGCGGATCT-GGGGGAGGAGGTGGGCTACAATCCTTATGGG-GCAGA-CCCT-CCCCTACC-GGGGAGGGACAAGATGGATTTAGCAGTACCCGAGGGTTAACACCCTTCGGAGAATTGGACCTGGGTTGTGTACATATCGCCCGTCACTCTCAACAAACTTGAGATAAGTCGTAACA-
CAR15_1  ----------------------------------------------------------------------------TAAACCGGGATTAGATACCCCGCTATATAGGGGGGGTTTGAAGGGGGGGTAGTAACGGCTATGGTCCCCAAACCCAAAGAACTTGGCGGCAGCCTACCCAACTAGAGGAACCTGCCCCATAACCGATACCACCCGTTAAC-CCAACCCCC-TATATGTTTGTATACCGCCGTCTAACCTTTAACTACTAGGTTAAGGTGGAATGGTCCCCCATTAAGACAGGTCGAGGTGCAGCGCATTG-GGGGGAGGAGGTGGGTTACAGTCCCCATGGG-GCGGA-CCTT-CTTTTTAT-AGGGAAGGCTAAGATGGATTTAGAGGTAGCGTGGGGTCAATACCCCCACGTGAATTGGATTTAGGCCGTGTACATATCGCCCGTCACTCTCAATAAATTTGAGATAAGTCGTAACA-
EX_270   ----------------------------------------------------------------------------TAAACCGGGATTAGATACCCCGTTATATAGGGGGGGTTTAAAGGGGGGGTAGTAACGGCTATGGTCCCCAAACCCAAAGAACTTGGCGGCAGCTCACCCAACTAGAGGAACCTGCCCCGTAACCGATACCACCCGTTAGC-CCAACCCTC-CATATGTATGTATACCGCCGTCTAACCTTTAACTTCTAGGTTAAGGTGATATGGTTGCCCACAAAGACAGGTCGAGGTGCAGCGTATTG-GGGGGGGGAGGTGGGTTACAATCCCTATGGG-GCGGA-CCCC-TTCTTTAC-AGGGGGGGTTAAGATGGATTTAGAGGTAGCGGGGGGTTAATATCCCCCTGTGAATTGGATTTGGGCCGTGTACATATCGCCCGTCACTCTCAATAAACTTGAGATAAGTCGTAACAA
EX_565   ----------------------------------------------------------------------------TAAACCGGGATTAGATACCCCGTTATATAGGGGGGGTTTGAAGGGGGGGTAGTAACGGCTATGGTCCCCAAACCCAAAGAACTTGGCGGCAGCTCACCCAACTAGAGGAACCTGCCCCGTAACCGATACCACCCGTTAGC-CCCACCTCC-CATATGTATGTATACCGCCGTCTAACCTTTAACCTCTAGGTTAAGGTGATATGGTTGCCCACAAAGACAGGTCGAGGTGCAGCGTATTG-GGAGGGGGAGGTGGGTTACAATCCCTATGGG-GCGGA-TCCCTCCCTTTGC-GGGGGGGGTTAAGATGGATTTAGAGGTAGCGGGGGGTTAGTATCCCCCCGTGAATTGGATTTGGGCCGTGTACATATCGCCCGTCACTCTCAATAAACTTGAGATAAGTCGTAACAA
EX_124   ----------------------------------------------------------------------------TAAACCGGGATTAGATACCCCGTTATATAGGGGGGGTTTGAAGGGGGGGTAGTAACGGCTATGGTCCCCAAACCCAAAGAACTTGGCGGCAGCTCACCCAACTAGAGGAACCTGCCCCGTAACCGATACCACCCGTTAGC-CCCACCTCC-CATATGTATGTATACCGCCGTCTAACCTTTAACTTCTAGGTTAAGGTGATATGGTTGCCCACAAAGACAGGTCGAGGTGCAGCGTATTG-GGAGGGGGAGGTGGGTTACAATCCCTATGGG-GCGGA-TCCCTCCCTTTGC-GGGGGGGGTTAAGATGGATTTAGAGGTAGCGGGGGGTTAGTATCCCCCCGTGAATTGGATTTGGGCCGTGTACATATCGCCCGTCACTCTCAATAAACTTGAGATAAGTCGTAACAA
CAR38_1  ----------------------------------------------------------------------------TAAACCGGGATTAGATACCCCGCTATATGGGGGAGGTTAGAAGGGGGGGTAGTAACGGTTAGGCCCCCCAAACCCAAAGAACTTGGCGGCAGCCCACCCAACTAGAGGAGCCTGCCCCGTAACCGATACCACCCGTTAGC-CCAACCTCC-CGTGTGTATGTATACCGCCGTCTAATCTTTAACCCCTAAGTTAAGGTAAAAAGGTAACCCCCTAAGACAGGTCGAGGTGCAGCGTATTG-GGAGGGGGAGGTGGGCTACAGTTCCTCTGTGAGCAGA-CCCC-CCTTTGATAGGGGAGGGGCAAGATGGATTTAGAGGTACCGGGGGGTCAGTACCCCCCCGCGAATTGGATTTGGGCCGTGTACATATCGCCCGTCACTCTCAACAAACTTGAGATAAGTCGTAACA-
Ebra10   -----------------GGGGGGGAGTGAAATCCCCCCTCTATGCAGGGCACTTCTGTGAGCCTAACCCCCCAACATAAACCGGGATTAGATACCCCGCTATATGGGGGAGGTTTG-AGGGGGGGTAGTAACGGCTAGGTCCCCCAAACCCAAAGAACTTGGCGGCAGCCCACCCAACTAGAGGAGCCTGCCCCATAACCGACACCACCCGTTAGC-CCAACCCCC-CGCATGTTTGTATACCGCCGTCTAATCTTTAGCCCCCAGGCTAAGGTGTAAAGGAGACCCCCTAAGACAGGTCGAGGTGCAGCGCATTG-GGGGGAGGAGGTGGGCTACAGTTCCATTGGGAGCAGA-CCCC-CCTTATATAGGGGAGGGGCAAGATGGATTTAGAGGTACCGGGGGGTCAGTACCCCCCCGCGAATTGGATTTGGGCCGTGTACATATCGCCCGTCACTCTCAATAAACTTGAGATAAGTC-------
Ebra8    -----------------GGGGGGGAGTGAAATCCCCCCTCTATGCAGGGCACTTCTGTGAGCCTAACCCCCCAACATAAACCGGGATTAGATACCCCGCTATATGGGGGAGGTTTG-AGGGGGGGTAGTAACGGCTAGGTCCCCCAAACCCAAAGAACTTGGCGGCAGCCCACCCAACTAGAGGAGCCTGCCCCATAACCGACACCACCCGTTAGC-CCAACCCCC-CGCATGTTTGTATACCGCCGTCTAATCTTTAGCCCCCAGGCTAAGGTGTAAAGGAGACCCCCTAAGACAGGTCGAGGTGCAGCGCATTG-GGGGGAGGAGGTGGGCTACAGTTCCATTGGGAGCAGA-CCCC-CCTTATATAGGGGAGGGGCAAGATGGATTTAGAGGTACCGGGGGGTCAGTACCCCCCCGCGAATTGGATTTGGGCCGTGTACATATCGCCCGTCACTCTCAATAAACTTGAGATAAGTC-------
Ebra7    -----------------GGGGGGGAGTGAAATCCCCCCTCTATGCAGGGCACTTCTGTGAGCCTAACCCCCCAACATAAACCGGGATTAGATACCCCGCTATATGGGGGAGGTTTG-AGGGGGGGTAGTAACGGCTAGGTCCCCCAAACCCAAAGAACTTGGCGGCAGCCCACCCAACTAGAGGAGCCTGCCCCATAACCGACACCACCCGTTAGC-CCAACCCCC-CGCATGTTTGTATACCGCCGTCTAATCTTTAGCCCCCAGGCTAAGGTGTAAAGGAGACCCCCTAAGACAGGTCGAGGTGCAGCGCATTG-GGGGGAGGAGGTGGGCTACAGTTCCATTGGGAGCAGA-CCCC-CCTTATATAGGGGAGGGGCAAGATGGATTTAGAGGTACCGGGGGGTCAGTACCCCCCCGCGAATTGGATTTGGGCCGTGTACATATCGCCCGTCACTCTCAATAAACTTGAGATAAGTC-------
Ebra9    -----------------GGGGGGGAGTGAAATCCCCCCTCTATGCAGGGCATTTCTGTGAGCCTAACCCCCCAACATAAACCGGGATTAGATACCCCGCTATATGGGGGAGGTTTG-AGGGGGGGTAGTAACGGCTAGGTCCCCCAAACCCAAAGAACTTGGCGGCAGCCCACCCAACTAGAGGAGCCTGCCCCATAACCGACACCACCCGTTAGC-CCAACCCCC-CGCATGTTTGTATACCGCCGTCTAATCTTTAGCCCCCAGGCTAAGGTGTAAAGGAGACCCCCTAAGACAGGTCGAGGTGCAGCGCATTG-GGGGGAGGAGGTGGGCTACAGTTCCATTGGGAGCAGA-CCCC-CCTTATATAGGGGAGGGGCAAGATGGATTTAGAGGTACCGGGGGGTCAGTACCCCCCCGCGAATTGGATTTGGGCCGTGTACATATCGCCCGTCACTCTCAATAAACTTGAGATAAGTC-------
Ebra11   ---------------------------------CCCCCCCTACGTAGGGCGCCTTTGCTAGCCTAACCCCCCAACATAAACCGGGATTAGATACCCCGCTATATGGGGGAGGTTCG-AGGGGGGGTAGTAACGGCTAGGTTCCCCAAACCCAAAGAACTTGGCGGCAGCCCACCCAACTAGAGGAGCCTGCCCCGTAACCGATACCACCCGATAGC-CCAACCTCC-CGCATGTTTGTATACCGCCGTCTAATCTTTAGCCCCTAGGTTAAGGTTTAAAGGTAGCCCCCTAAGACAGGTCGAGGTGCAGCGCATTG-GGAGGGGGAGGTGGGCTACAGTTCTATTGGGAGCAGA-CCCCTCCTTAAAC-GGGGGGGGGTAAGATGGATTTAGAGGTACCGGGGGGTCAGTACCCCCCCGCGAATTGGATTTGGGCCGTGTACATTT----------------------------------------
Ebra12   ----------------------------------CCCCCCTACGTAGGGCGCCTTTGCTAGCCTAACCCCCCAACATAAACCGGGATTAGATACCCCGCTATATGGGGGAGGTTCG-AGGGGGGGTAGTAACGGCTAGGTTCCCCAAACCCAAAGAACTTGGCGGCAGCCCACCCAACTAGAGGAGCCTGCCCCGTAACCGATACCACCCGATAGC-CCAACCTCC-CGCATGTTTGTATACCGCCGTCTAATCTTTAGCCCCTAGGTTAAGGTTTAAAGGTAGCCCCCTAAGACAGGTCGAGGTGCAGCGCATTG-GGAGGGGGAGGTGGGCTACAGTTCTATTGGGAGCAGA-CCCCTCCTTAAACGGGGGGGGGGTAAGATGGATTTAGAGGTACCGGGGGGTCAGTACCCCCCCGCGAATTGGATTTGGGCCGTGTACA-------------------------------------------
EXCAR8_1 ----------------------------------------------------------------------------TAAACCGGGATTAGATACCCCGCTATATGGAGGGGGTTCGAAAGGGGGGTAGTAACGGCTAGGTTCCCCAAACCCAAAGAACTTGGCGGCAGCTTACCCAACTAGAGGAGCCTGCCCCGTAACCGATATCACCCGTTAGT-TTGACCTTC-CGTATGTTTGTATACCGCCGTCTAATCTTTAACTTCCAAGTTAAGGTAGCAAGGTTACCTCTTAAGACAGGTCGAGGTGCAGCGTATCG-GAAGGAGGAGGTGGGCTACAATTCCGCTGGTAGCAGA-CTTT-TCTGTTAT-AGGAGAAGGCAAGATGGATTTAGAGGTATCGGGGGGTTAGTATCCCCCCGTGAATTGGATTTAAGCCGTGTACATATCGCCCGTCACTCTCAACAAACTTGAGATAAGTCGTAACA-
Ebra1    -----------------GGGAGGGGGGTGAAATCCTTCCCCCTTGATTATTTAAGTTAGGGCTTAACCCCCCAATATAAACCGGGATTAGATACCCCGCTATATGGGGGGGGTTAGAAAGGGGGGTAGTAACGGCTATGTCCCCCAAACCCAAAGAACTTGGCGGCAGCCCACCCAACTAGAGGAGCCTGTCCCATAACCGATACCACCCGTTAAC-CCAACCCCC-CACATGTTTGTATACCGCCGTCTAACTTTTAGCTTTTAGGCTAAGGTGCAAAGGTAGCCCTGGAAGACAGGTCGAGGTGCAGCGTATTG-GGGGGAGGTGATGGGCTACAATTCTCTAGTA-GCGGA-CCCC-TCTATCAT-AGGGGGGAATAAGTTGGATTTAGAGGTAGTGGGGGGTCAGTAGCCCCCCATGAATTGGATCTGGGCCGTGTACATATCGCCCGTCACTCTCAATAAACTTGAGATAAGTC-------
Ebra2    -----------------GGGAGGGGGGTGAAATCCTTCCCCCTTGATTATTTAAGTTAGGGCTTAACCCCCCAATATAAACCGGGATTAGATACCCCGCTATATGGGGGGGGTTAGAAAGGGGGGTAGTAACGGCTATGTCCCCCAAACCCAAAGAACTTGGCGGCAGCCCACCCAACTAGAGGAGCCTGTCCCATAACCGATACCACCCGTTAAC-CCAACCCCC-CACATGTTTGTATACCGCCGTCTAACTTTTAGCTTTTAGGCTAAGGTGCAAAGGTAGCCCTGGAAGACAGGTCGAGGTGCAGCGTATTG-GGGGGAGGTGATGGGCTACAATTCTCTAGTA-GCGGA-CCCC-TCTATCAT-AGGGGGGAATAAGTTGGATTTAGAGGTAGTGGGGGGTCAGTAGCCTCCCATGAATTGGATCTGGGCCGTGTACATATCGCCCGTCACTCTCAATAAACTTGAGATAAGTC-------
Ebra4    -----------------GGGAGGGGGGTGAAATCCTTCCCCCTTGATTATTTAAGTTAGGGCTTAACCCCCCAATATAAACCGGGATTAGATACCCCGCTATATGGGGGGGGTTAGAAAGGGGGGTAGTAACGGCTATGTCCCCCAAACCCAAAGAACTTGGCGGCAGCCCACCCAACTAGAGGAGCCTGTCCCATAACCGATACCACCCGTTAAC-CCAACCCCC-CACATGTTTGTATACCGCCGTCTAACTTTTAGCTTTTAGGCTAAGGTGCAAAGGTAGCCCTGGAAGACAGGTCGAGGTGCAGCGTATTG-GGGGGAGGTGATGGGCTACAATTCTCTAGTA-GCGGA-CCCC-TCTATCAT-AGGGGGGAATAAGTTGGATTTAGAGGTAGTGGGGGGTCAGTAGCCTCCCATGAATTGGATCTGGGCCGTGTACATATCGCCCGTCACTCTCAATAAACTTGAGATAAGTC-------
Ebra5    -----------------GGGAGGGGGGTGAAATCCTTCCCCCTTGATTATTTAAGTTAGGGCTTAACCCCCCAATATAAACCGGGATTAGATACCCCGCTATATGGGGGGGGTTAGAAAGGGGGGTAGTAACGGCTATGTCCCCCAAACCCAAAGAACTTGGCGGCAGCCCACCCAACTAGAGGAGCCTGTCCCATAACCGATACCACCCGTTAAC-CCAACCCCC-CACATGTTTGTATACCGCCGTCTAACTTTTAGCTTTTAGGCTAAGGTGCAAAGGTAGCCCTGGAAGACAGGTCGAGGTGCAGCGTATTG-GGGGGAGGTGATGGGCTACAATTCTCTAGTA-GCGGA-CCCC-TCTATCAT-AGGGGGGAATAAGTTGGATTTAGAGGTAGTGGGGGGTCAGTAGCCTCCCATGAATTGGATCTGGGCCGTGTACATATCGCCCGTCACTCTCAATAAACTTGAGATAAGTC-------
Ebra3    -----------------GGGAGGGGGGTGAAATCCTTCCCCCTTGATTATTTAAGTTAGGGCTTAACCCCCCAATATAAACCGGGATTAGATACCCCGCTATATGGGGGGGGTTAGAAAGGGGGGTAGTAACGGCTATGTCCCCCAAACCCAAAGAACTTGGCGGCAGCCCACCCAACTAGAGGAGCCTGTCCCATAACCGATACCACCCGTTAAC-CCAACCCCC-CACATGTTTGTATACCGCCGTCTAACTTTTAGCTTTTAGGCTAAGGTGCAAAGGTAGCCCTGGAAGACAGGTCGAGGTGCAGCGTATTG-GGGGGAGGTGATGGGCTACAATTCTCTAGTA-GCGGA-CCCC-TCTATTAT-AGGGGGGAATAAGTTGGATTTAGAGGTAGTGGGGGGTCAGTAGCCTCCCATGAATTGGATCTGGGCCGTGTACATATCGCCCGTCACTCTCAATAAACTTGAGATAAGTC-------
EX_SC_2  -----------TCTAGGAAAGGAGGGTGAAATCTTTTTTCTATGGGGGGCAATTTTAAGAGCCTAACCCTCTAGGATAAACCGGGATTAGATACCCCGCTATACAGGGGAGGTTCA-AAGGGGGGTAGTAACGGCTATGGGCCCTAAACCCAAAGAACTTGGCGGCAACTTATCCAACTAGAGGAGCCTGCCCCATAACCGATACCACCCGTTAAC-CCAACCTCC-AGCATGTTTGTATACCGCCGTCTAACCTTTAACTTTTAAGTTGGGGTTTAAAGGTCGCCCTTAAAGACAGGTCGAGGTGCAGCGTATAT-GGGGGGGGAGGTGGGCTACAATCCCAATGGAGGCAGA-CCCC-CTCCTAAG-GGAGGGGGGCAAGATGGATTTAGAGGTAACGTGGGGTCAAAACCCCCCCGTGAATTGGATCTGAGTTGTGTACATATCGCCCGTCACTCTCATCAAACTTGAGATAAGTCGTAACA-
EX_RJ_2  -----------TCTAGGAAAGGAGGGTGAAATCTTTTTTCTATGGGGGGCAATTTTAAGAGCCTAACCCTCTAGGATAAACCGGGATTAGATACCCCGCTATACAGGGGAGGTTCAAAGGGGGGGTAGTAACGGCTATGGGCCCTAAACCCAAAGAACTTGGCGGCAACTTATCCAACTAGAGGAGCCTGCCCCATAACCGATACCACCCGTTAAC-CCAACCTCC-AGCATGTTTGTATACCGCCGTCTAACCTTTAACTTTTAAGTTGGGGTTTAAAGGTCGCCCTTAAAGACAGGTCGAGGTGCAGCGTATAT-GGGGGGGGAGGTGGGCTACAATCCCAATGGAGGCAGA-CCCC-CTCCTAAG-GGAGGGGGGCAAGATGGATTTAGAGGTAACGTGGGGTCAAAACCCCCCCGTGAATTGGATCTGAGTTGTGTACATATCGCCCGTCACTCTCATCAAACTTGAGATAAGTCGTAACA-
Ehir2    -----------------GGGGGGGGGGTGAAATCCTTCCCAACGGGTGGAGGGGAGGCGGGTCAAACCCCCTAAAATAAACCGGGATTAAATACCCCGCTATATAGGGGGGCCTACAAGGGGGGGTAGTAACGGCTATGTCCCCCAAACCCAAAAAACTTGGCGGCGGCCTATCCATCTAGAGGAGCCTGCCCTATAATCGATACCACCCGTTGGCCCCAACCCCCGTGTATGTTCGTATACCGCCGTCTANCCTCTAACCCCTAGGTTGAAGCGTAAAGGCCCCCCCCAAAAACAGGTCAAGGTGCGGCGAATCG-GGGGGGAAAGGTGGGCTACAATTCCCCTGGG-GCGGA-CCCC-CCTCCCAG-GAGGGGGGTTAAAATGGATTTAGCATTACCGGGGGGTTAGCCCCCCCCCGTGAACAGGATTTGGGCCGTGTACATATCCCCCTTC--------------------------------

[COI]
EX_K     tgagcgggggctgttgggaccgcccttaggataattatccgtacggaattaggtcagccggggaggtttatcggggatgatcagttctataatgtggtagttacggcccacgcttttgtaatgattttctttctggtaatgcctgtaatgattggaggatttggaaactggttagtccccttgatggtaggggcccccgatatggctttcccgcggataaacaatataaggttttgactgttaccccccgctttgactctgctgctggggaggggtctggtagagaggggggtagggacgggctggaccgtttacccccccctatccgcaggtatcgctcacaggggggcctcggtagacctggggattttttcccttcacttggcaggggcctcctctattttaggggctgttaactttattacgacggtgattaatatacgggctagggggatcaggtacgaccgtacccccctctttgtatggtccgtttttattacggccatccttcttttactatcctttcctgtacctgc-------
EX_PB    tgagccggggctgtagggacagccctcagaataattatccgtaccgagttggggcaacctgggaggtttattggggatgatcagatttataatgtggtggtaactgctcatgcctttgtgatgattttctttttggtgatgccggtgataattggggggtttgggaactgattggtccccctgatggtgggggcccctgatatggccttcccccggataaataatatgaggttttggttgctgccccccgccctgaccttactgttggggagggggctggtggagaggggggtagggacggggtggacggtctacccccccctatctgcagggattgctcacaggggggcctctgtagatctgggtattttttcactccatttggcgggggcctcttcgattctaggggctgttaattttattacaacggttatcaacatgcgggccggagggatcaggtacgaccggacccccc--------------------------------------------------------------------
CAR_28_1 tgagctggggcggtagggactgcgctcaggataattatccggacggaactaggtcagccggggagatttattggggacgatcaaatttataacgtagttgtaacggctcatgcgttcgtgataattttttttttggtgatgcccgttataatcggggggtttgggaattgattggttccccttatgattggggctcccgatatggcttttcctcgaataaataatataaggttttgactgttgcctccggcgttaactttgttgttagggaggggccttgtcgagaggggggtagggacggggtggacagtgtacccgcctttggctgctgggatcgctcataggggtgcatctgtagacttaggtattttttctctgcatttggcgggggcatcatctattttaggggcggctaactttattaggaccgtgatcaatatacgagccggggggattacgtatgaccgaacccccctgtttgtctggtctgtatttatcacggcaattttactacttctgtctttgcccgtgctggcgggggct
EX_60_1  tgagcgggggcggtaggcactgcgctcaggataattattcgtaccgagttaggccagccggggaggtttattggggacgaccagatttacaatgtagttgtaacggcccacgcgttcgtgatgattttttttctagtgatgcctgtaataattggggggtttggcaattgactggtcccccttataattggggcccccgatatagcattccctcgtataaataacatgaggttttggctgttgcctccggctctgactttgctgttggggagcgggctagtggagaggggggtgggaacagggtggacggtgtacccacctctggctgctgggattgcccatagaggggcttcggtggatttggggatcttttccctgcatttggcgggggcgtcgtctattttgggggcagccaactttattagaactgtgatcaacatgcgggcggggggcatcacatacgaccggacccctctgtttgtttggtccgtgtttatcacggcgatcttattacttctatccttgcccgtgttggcaggggct
EX59_4   tgagcgggggcggtaggcactgcgctcaggataattattcgtaccgagttaggccagccggggaggtttattggggacgatcagatttacaatgtagttgtaacggcccacgcgttcgtgatgattttttttctagtgatgcctgtaataattggggggtttggcaattgactggtcccccttataattggggcccccgatatagcattccctcgtataaataacatgaggttttggctgttgcctccggctctgactttgctgttggggagcgggctagtggagaggggggtgggaacagggtggacggtgtacccacctttggctgccgggattgcccatagaggggcttcggtggatttggggatcttttccctgcatttggcgggggcgtcgtctattttgggggcagccaactttattagaactgtgatcaacatgcgggcggggggcatcacatacgaccggacccctctgtttgtttggtccgtgtttatcacggcgatcttattacttctatccttgcccgtgttggcaggggct
EX_441_1 tgagcgggggcggtaggcactgcgctcaggataattattcgtactgagttaggccagccggggaggtttatcggggacgatcagatttacaacgtagttgtgacggctcacgcgttcgtgatgatttttttcttagtgatacctgtaataattggggggtttggcaattgattggttcctcttataattggggcccctgatatagcatttcctcgtataaataatatgaggttttggttgctgcctccggctttaactttactgttagggagtgggctggtggagaggggggtgggaacaggatggacggtatacccacctttggctgctgggattgctcatagaggggcttcggtggatttggggatcttttccctgcatttggcgggggcgtcgtctattttgggggcagctaattttatcaggaccgtaattaatatgcgggcggtgggcatcacatacgaccggacccctctgttcgtttggtccgtgtttattacggcgatcttattgcttttatctctgcctgtgttggcaggggct
EX_412   tgagcgggggcggtaggtactgcgctcaggatgattattcgtaccgagttaggtcagccggggaggtttatcggagacgaccaaatctacaacgtagttgtaacggctcacgcgttcgtgatgattttttttctagtgatgcccgtaataattggggggtttggcaattgattggtccctcttataatcggggcccctgatatagcatttcctcgtataaataatataaggttctggctgttgcctccagctctaactttactattggggagtgggctggtggagaggggggtaggaacaggatggacggtgtacccgcctttggctgccgggattgcccatagaggagcttcggtggatttggggatcttttccttgcatttggcgggggcgtcgtctattttaggggcagccaactttatcaggactgttattaacatgcgggcgaggggtatcacgtacgaccggacccccctgttcgtttggtccgtgttcatcacggcgatcttattacttttatctctgcctgtgctggcaggggcc
EX_415   tgagcgggggcggtaggtactgcgctcaggatgattattcgtaccgagttaggtcagccggggaggtttatcggagacgaccaaatctacaacgtagttgtaacggctcacgcgttcgtgatgattttttttctagtgatgcccgtaataattggggggtttggcaattgattggtccctcttataatcggggcccctgatatagcatttcctcgtataaataatataaggttctggctgttgcctccagctctaactttactattggggagtgggctggtggagaggggggtaggaacaggatggacggtgtacccgcctttggctgccgggattgcccatagaggagcttcggtggatttggggatcttttccttgcatttggcgggggcgtcgtctattttaggggcagccaactttatcaggactgttattaacatgcgggcgaggggtatcacgtacgaccggacccccctgttcgtttggtccgtgttcatcacggcgatcttattacttttatctctgcctgtgctggcaggggcc
EX_599   tggtcgggggcggtaggaactgcgctcaggatgatcatccgaacggagttaggccaaccaggaaggtttattggagacgatcaaatctataacgtagttgtgacggctcatgcgtttgtgatgattttctttttggtgatgcccgtgataattggggggtttggtaattggctggttccccttataattggggcccctgacatggcgttcccccgtataaataatataaggttttggttgttgcccccagctttgaccttgttgttagggagagggttggtagagaggggggtggggacggggtggacagtgtatccgcctttggctgctggaattgctcataggggggcttctgtagatttggggattttttctcttcacctggcaggggcgtcgtccattttaggggcggctaactttatcagtactgtgatcaacatacgggctggaggaattacatacgaccggacccccctatttgtctgatctgtctttattacggcaatcttgttacttttatccttgcctgtgctggcaggggcc
EX_568   tggtcaggggcggtagggactgcgctcaggatgatcatccgtacggagttaggccaaccggggaggtttattggagatgatcaaatctataacgtagttgtgacggctcatgcgtttgtgatgattttctttttggtgatgcccgtgataattggggggtttggtaattggctggttccccttataattggggcccctgatatagcgttcccccgtataaataatataaggttttgattattacctccagctttgaccttgttattgggaagaggactggtagagaggggggtggggacggggtggacagtatacccgcctttggctgctggaattgcccatagaggggcttctgtagatttagggattttttcacttcacctggcaggggcgtcgtccattttaggggcggctaactttattagcactgtaatcaatatacgggctggaggtatcacatacgaccgaacccccctatttgtctgatctgtatttattacggcaatcttgttgcttctttccttgcctgtgctggcaggggcc
EX_22    tggtcaggggcggtaggaactgcgctcaggatgattatccgtacggagttaggccaaccagggaggtttattggagatgatcaaatctataacgtagttgtgacggctcatgcgtttgtgatgattttctttttggtgatgcccgtgataattggggggtttggtaattggctggttccccttataattggggcccctgacatagcgttccctcgtataaataacataaggttttgattattgcccccagctttgaccttgttattggggagaggattggtagagaggggggtggggacggggtggacagtatacccgcctttggctgctggaattgctcatagaggggcttctgtagatttagggattttttcacttcacctggcaggggcgtcgtctattttaggggcggctaactttatcagcactgtgatcaatatacgggctggaggtatcacatacgaccggacccccctatttgtctgatctgtatttattacggcaatcttgttgcttctatccttgcctgtgctggcaggggcc
EX_397_1 tggtcgggggcggtaggaactgcgctcaggatgatcatccgaacggagttaggccacccagggaggtttattggagatgaccagatttataatgtggttgtgacggctcatgcgtttgtgatgattttctttttggtgatgcccgtgataattggggggtttggtaattggctggttccccttataattggggcccctgacatagcgttcccccgtataaataatataaggttttggttgttacccccagctttgaccttgttgttagggagagggttggtagagaggggggtggggacggggtggacagtgtatccgcctttggctgctggaattgctcataggggggcttctgtagatttggggattttttctcttcacctggcaggggcgtcgtccattttaggggcggccaactttatcagcactgtgatcaatatacgggctggaggtattacatacgaccggacccccctatttgtctgatctgtctttattacggcaatcttattacttttatccttgcctgtgctggcaggggcc
EX_278   tggtcgggggcggtaggaactgcgctcaggatgatcatccgaacggagttaggccaaccagggaggtttattggagatgatcaaatttataatgtggttgtgacggctcatgcgtttgtgatgattttctttttggtgatgcccgtgataattggggggtttggtaattggctggttccccttataattggggcccctgacatagcgttcccccgtataaataatataaggttttggttgttacccccagctttgactttgttgttagggagagggttggtagagaggggggtggggacggggtggacagtgtatccgcctttggctgctggaattgctcataggggggcttctgtagatttagggattttttctcttcacctggcaggggcgtcgtccattttaggggcggccaactttatcagtactgtgatcaatatacgggctggaggtattacatacgaccggacccccctatttgtctgatctgtctttattacggcaatcttattacttttatccttgcctgtgctggcaggggcc
Ex_394_2 tggtcaggggcggtaggaactgcgctcaggatgatcatccgtacggagttaggccaaccagggaggtttattggagatgatcaaatctataacgtagttgtgacggctcatgcgtttgtgatgattttctttttggtgatgcccgtgataattggggggtttggtaattggttggtcccccttataattggggcccccgacatagcgttcccccgtataaataacataaggttttgattgttacccccagctttgaccttgttattggggagaggattggtagagaggggggtggggacggggtggacggtgtacccacctttggctgctggaattgctcatagaggggcttctgtagatttagggattttttcacttcacctggcaggggcgtcgtccattttaggggcggctaactttatcagcactgtgatcaatatacgggctggaggtatcacatacgaccggacccccttatttgtctgatctgtatttattacggcaatcttgttgcttctatccttgcctgtgctggcaggggcc
EX_405   tggtcaggggcggtaggaactgcgctcaggatgatcatccgtacggagttaggccaaccagggaggtttattggagatgatcaaatctataatgtagttgtgacggctcatgcgtttgtgatgattttctttttggtgatgcccgtaataattggggggtttggtaattgactggttccccttataattggggcccctgacatagcgttccctcgtataaataatataaggttttggttattacccccagctttaaccttgttattggggagaggattggtagagaggggggtggggacggggtggacagtatacccgcctttagctgctggaattgctcatagaggggcttctgtagatttagggattttttcacttcacctggcaggggcgtcgtccattttaggggcggctaactttatcagcactgtaatcaatatacgggctggaggtattacatacgaccggacccccctatttgtctgatctgtatttattacggcaatcttgttgcttctatctttgcctgtgctggcaggggcc
EX_8_2   tggtcgggggcggtaggaactgcgctcaggatgatcatccgtacggagttgggtcaaccagggaggtttattggagatgaccaaatctataacgtagttgtgacggctcatgcgtttgtgatgattttctttttagtgatgcccgtgataattggggggtttggtaattggctggttccccttataattggggcccctgacatagcgtttcctcgtataaataatataaggttttggttattgcctccagctttgaccttgttgttggggagaggactggtggagaggggggtggggacggggtggacagtgtatccgcctttggctgctggaattgctcatagaggggcttctgtagatttggggattttttctctccacctggcaggggcgtcatccattttaggggcggctaactttatcagcactgtgatcaatatacgggctggaggtattacatacgaccggacccccctatttgtttgatctgtgtttattacggcaatcttattgcttttatccttgcccgtattggcaggggcc
Ex_10_2  tggtcgggggcggtaggaactgcgctcaggatgatcatccgtacggagttgggccaaccagggaggtttattggagatgaccaaatctataacgtagttgtgacggctcatgcgtttgtgatgattttctttttagtgatgcccgtgataattggggggtttggtaattggctggttccccttataattggggcccctgacatagcgtttcctcgtataaataatataaggttttggttattgcctccagctttgaccttgttgttggggagaggactggtggagaggggggtggggacggggtggacagtgtatccgcctttggctgctggaattgctcatagaggggcttctgtagatttggggattttttctctccacctggcaggggcgtcatccattttaggggcggctaactttatcagcactgtgatcaatatacgggctggaggtattacatacgaccggacccccctatttgtttgatctgtgtttattacggcaatcttattgcttttatccttgcccgtattggcaggggcc
Ex_404_1 tggtcaggggcggtaagaactgcgctcaggatgatcatccgtacggagttaggccaaccagggaggtttattggagatgatcaaatctataatgtagttgtgacggctcatgcgtttgtgatgattttctttttggtgatgcccgtgataattggggggtttggtaattggctggttccccttataattggggcccctgacatagcgttccctcgtataaacaatataaggttttggttattacccccagctttgaccttgttattggggagaggattggtagagaggggggtggggacggggtggacagtatacccgcctttagctgctggaattgctcatagaggggcttctgtagatttagggattttttcacttcacctggcaggggcgtcgtccattttaggggcggctaactttatcagcactgtaatcaatatacgggctggaggtattacatacgaccggacccccctatttgtttgatctgtatttattacggcaatcttgttgcttctatccttgcctgtgttg---------
EX_574_1 tgagcgggggcggtaggaactgcgctcaggatgattatccgcacggagttaggccaaccggggaggtttattggggatgatcagatttacaatgtagttgtgacggctcatgcgtttgtaataatcttttttttggtgatgcctgtaataatcggggggttcggcaattgactggttccgttaataatcggggcccctgacatagcatttcctcgtataaacaacataagattttgattgttgcccccagctttaaccttgctgctggggagcgggttggtggagaggggggtagggacggggtggacagtgtacccgcctttggctgctgggattgctcataggggggcttctgtagatttgggaattttttctctccatttagcaggggcgtcgtctattttgggggcggctaattttattagcactgtgattaatatacgggccgggggtatttcatacgaccggacccctttgtttgtttggtctgtgtttattacggcgatcctgttgcttctatctttacccgtgctggcgggggcc
EX_59_2  tgagcgggggcggtaggaactgcacttaggatgattatccgcacggagttaggtcaaccggggaggtttattggggatgatcagatctataatgtagttgtgacggctcatgcgtttgtgatgattttttttttggtgatgcctgtaataattggagggttcggcaattggctggtccctttaatgattggggcccccgacatagcatttcctcgtatgaataatataagattttgattgttgcccccagctttgaccttgttactggggagcgggttggtggagagaggggtagggacggggtggacagtgtatccgcctttggctgctgggattgctcataggggggcttctgtagatttagggattttttctctccatttagcaggggcgtcgtctattttgggggcggctaatttcattagcactgtgattaatatacgggctgggggtatttcatacgaccggacccctttgtttgtctggtccgtgtttattacagcgatcctgctgcttttgtccctacccgtactggcgggggcc
Ex_392_2 tggtcgggggcggtaggaactgcgctcaggatgatcatccgtacggagttgggtcaaccagggaggtttattggagatgaccaaatctataacgtagttgtgacggctcatgcgtttgtgatgattttctttttagtgatgcccgtgataattggggggtttggtaattggctggttccccttataattggggcccctgatatagcgtttccccgtataaacaacataaggttttggttattacccccagctttaaccttgttgttagggagaggattggtggagaggggggtggggacggggtggacagtgtatccgcctttggctgctggaattgctcatagaggggcttctgtagatttggggattttctctctccacctggcaggggcgtcatccattttaggggcggctaactttatcagcactgtgatcaatatacgggctggaggtattacgtacgaccgaacccccctatttgtctgatctgtgtttattacggcgatcttgttgcttttatccttgcctgtattggcaggggcc
EX_69    tgagctggggcggtaggaactgcactcaggatgattatccgtaccgagttaggtcagccggggaggtttatcggggacgaccagatttataacgtggttgtgacggctcatgcatttgtgatgatttttttcctagtgatacctgtgatgatcggggggttcggtaactgactggtcccccttataatcggggcccccgatatagcatttcctcggataaataatataagattttggctgctacccccggccttgactttgttgttggggagtgggttggtggaaaggggggtggggacggggtggacggtgtacccacctttggctgctgggattgcccatagaggagcttccgtagatttggggattttttccctccatctggcgggggcgtcatc-------------------------------------------------------------------------------------------------------------------------------------------------
EX_416   tgagctggggcggtaggaactgcactcaggatgattatccgtaccgagttaggtcagccggggaggtttatcggggacgaccagatttataacgtggttgtgacggctcatgcatttgtgatgatttttttcctagtgatacctgtgatgatcggggggttcggtaactgactggtcccccttataatcggggcccccgatatagcatttcctcggataaataatataagattttggctgctgcccccggccttgactttgttgttggggagtgggttggtggagaggggggtggggacggggtggacggtgtacccacctttggctgctgggattgcccatagtggagcttccgtagatttggggattttttccctccatctggcgggggcgtcatctattttaggggcagctaacttcatcagtaccgtaattaatatgcgggcggggggtatcacatacgatcgaacccctctattcctttggtccgtatttattacggcgattttactgcttttatctctacccgtgttggcgggggct
EX_71    tgagctggggcggtaggaactgcactcaggatgattatccgtaccgagttaggtcagccggggaggtttatcggggacgaccaaatttataacgtggttgtgacggctcatgcatttgtgatgatttttttcctagtgatacctgtgataatcggggggttcggtaactgactggtcccccttataatcggggcccccgatatagcatttcctcggataaataatataagattttggctgctgcccccggccttgactttgttgttggggagtgggttggtggagaggggggtggggacggggtggacggtgtacccacctttggctgctgggattgcccatagtggagcttccgtagatttggggattttttccctccatctggcgggggcgtcatctattttaggggcagctaacttcatcagtaccgtagttaatatgcgggcggggggtatcacatacgatcgaacccgtctatgcca-------------------------------------------------------------
EX_413   ----ctggggcggttggaactgcacttaggataattatccgaactgagttaggtcagccggggaggtttattggagatgaccagatttataatgtggtagtgacggctcatgcattcgtgatgattttttttttagtgatacctgtgatgatcggggggtttggtaattgactggtcccccttatgatcggggcccccgatatagcatttcctcggataaataatataagattttggctgctccccccggccctgactttgttgttggggagtgggttggtggagaggggggtggggacggggtgaacagtgtacccacctctggctgctggaattgctcataggggggcttccgtagatttggggatcttttccctccatttggcgggggcgtcgtccattctaggggcagctaattttattagtaccgtaattaatatacgggcgggaggtatcacatacggccgaaccccccttatt---------------------------------------------------------------
EX59_3   tgagctggggcggtaggaactgcactcaggatgattattcgtaccgagttgggtcagccggggaggtttatcggggatgaccagatttataacgtggttgtgacggcccatgcatttgtgatgattttttttttagtgatacctgtgatgatcggggggtttggtaattgattggttcccctcataatcggggcccccgatatagcatttcctcggataaataatataagattttggctgctgcccccggccttgactttgttgttggggagtgggttggtggaaaggggggtgggaacggggtggacggtgtaccctcccctggctgctggaattgcccataggggggcttccgtagatttagggattttttccctccatttggcgggggcgtcatctatcctaggggcagctaatttcatcagtaccgtaattaatatacgggcggggggcattacatacgatcggacccccttattcg--------------------------------------------------------------
EX_1     tgagcgggggcggtagggactgctcttaggatgatcatccgtacggaattaggtcagccggggaggtttatcggggatgatcagatctacaacgtggttgtgacggctcatgcgttcgtgatgatcttttttttggtgatgcccgtgatgatcggggggttcggcaattggttggtccctcttataattggggccccggatatggcattcccccggataaataatataagattctggttgttgcccccggccttgaccctgttgctggggagcgggttggtggaaaggggggtgggaacggggtggacagtgtacccgccattggctgcggggattgctcataggggggcatctgtagacttagggattttttccctccacttggcgggggcgtcatctattttgggggcggctaactttatcagcaccgttattaatatgcgggctaggggtattacctacgaccgaacccctttgtttgtctggtccgtttttattacggcaatcttgctgcttttatctttgcccgtgttggcgggggcc
EX_Isla  tgagcgggggcggtagggactgctcttaggatgatcatccgtacggaattaggtcagccggggaggtttatcggggatgatcagatctacaacgtggttgtgacggctcatgcgttcgtaatgatcttttttttggtgatgcccgtgatgatcggggggttcggcaactggttggtccctcttatgattggggccccggatatggcattcccccggataaataatataagattctggttgctgcccccggccttgaccctgttgctggggagcgggttggtggaaaggggggtgggaacggggtggacagtgtacccgccattggctgcggggattgcccataggggggcatctgtagatttggggatcttttccctccatttggcgggggcgtcatctattttaggggcggctaactttatcagcaccgttattaacatacgggctaggggaatcacctatgaccgaacccctttatttgtctggtccgtatgtattacggcaatcttgctgctcttgtccttgcccgtattggcgggggcc
EX_428   tgagcgggggcggtagggactgctctcaggatgattatccgcacggagttgggtcagccggggaggtttatcggggatgaccaaatctacaacgtggttgtgacggctcatgcattcgtgatgattttttttttggtgatgcccgtaatgattggggggttcggcaattgattggttccgcttatagttggggctccggatatggcatttcctcggataaataatataagattttggttgttgcccccagctttgaccctattgttagggagcgggttagtggagaggggggtggggacggggtggacggtgtatccgccgttggctgcggggattgctcacaggggggcatctgtagacctggggattttttccctccatttggcgggggcgtcatctatcttaggggcggctaactttatcaccaccgtcatcaacatgcgggccgaaggcatcacctacgaccggacccccctgtttgtctggtccgtcttcatcacggcaatcttgctgctcttatctttgcccgtgctggcaggggcc
ECAR19_1 tgagcgggggcggtagggactgcccttaggatgattatccgtacggagttagggcagccgggaaggttcatcggggatgaccaaatttataatgtggttgtaacggcccacgcgtttgtgataattttctttctagtgatgcccgttataattggggggtttggcaactgattggttccccttatgattggggcccccgatatggcttttccccgaataaataacataagattttgattgttgcctccggctttaactttgctgttgggcagggggttagtggagaggggggtggggacggggtggacagtgtacccgcctctagctgcggggatcgctcacaggggggcgtctgtggatttaggtattttttctctccatctggcgggggcatcgtctattttaggggcggctaatttcattaggaccgtgattaatatacgggctggagggatttcgtacgatcggacccctttatttgtttggtccgtgtttattacggcgatcttgctgcttctttccttgccagttttagcgggagcc
CAR14_1  tgagcgggggcggtagggactgcccttaggatgattatccgtacggagttagggcagccgggaaggttcatcggggatgatcaaatttataacgtggttgtgacggcccacgcgtttgtaataattttctttctagtgatgcccgttataattggggggtttggcaactgattggttcctcttatgattggggctcccgatatggcttttccccgaataaataacatgagattttgattgttgcctccggctttaactttgctgttgggcagggggttagtggagaggggggtggggacggggtggacagtgtacccgcctctggctgcggggatcgcccacaggggggcgtctgtggatttaggtattttttctctccatctggcgggggcatcgtctattttaggggcggccaatttcattaggaccgtgattaatatacgggctggagggatttcgtacgatcggacccctttatttgtttggtccgtgtttattacggcgatcttgttgcttctttctttgccagttttagcgggagcc
CAR9_1   tgagcgggggcggtggggactgctcttaggataattatccgcacggagttagggcagccgggaaggtttattggggatgatcagatttacaacgtggttgtaacggcccacgcgtttgtgataattttctttttggtgatgcccgttataatcggggggtttggcaactgattggtcccccttatgattggggcccccgacatggcttttcctcggataaataatataaggttttgattgctgcctccggctttaactttgctgttgggtagagggttagtggagaggggggtggggacggggtggacagtgtacccgcctttggctgcggggatcgctcacaggggggcgtctgtggatttaggaattttttccctccacctggcgggggcatcgtccattttgggggcggctaatttcatcaggaccgtaatcaatatgcgggctgggggaatttcgtacgatcgaacccctttatttgtctggtccgtgtttatcacggcgattttactgcttctttccctgccagttttagcgggagcc
EX_H79_1 tgagcgggggcggtaggaaccgcccttaggatgattatccgtacggaactagggcagccgggaaggtttatcggggacgaccaaatttataatgtggttgtgacggcccatgcgtttgtgatgattttcttcttagtgatgcccgttataattggggggttcggcaactgattggtccccctgatgatcggggcccccgatatagcttttccccggataaataatataaggttttggctgttgcctccggctttaaccttgctgctgggcagagggttagtggaaaggggggtagggacagggtggacagtatacccgccgctggctgcggggatcgctcacagaggggcgtccgtagacttaggtattttttcccttcatttggcgggggcatcctctattttaggggcggctaattttattaggaccgtaattaatatacgggctggaggtatctcttacgaccgaactcccctgtttgtttggtctgtgtttattacggcgatcttgttactcttatctttgccagttttggcgggagcc
EX_H80_1 tgagcgggggcggtaggaactgcccttaggatgattatccgaacggagctagggcagccgggaaggtttatcggggacgaccaaatttataatgtggttgtgacggcccatgcgtttgtaatgattttctttttagtgatgcccgttataattggggggttcggtaactgattggtccccctaatgatcggggcccccgatatagctttccctcgaataaataatataaggttttggctgttgcctccggccttaactttgttgctgggtagagggttagtggaaaggggggtggggacggggtggacagtatacccgccgctggctgcggggatcgctcataggggggcgtccgtagatttgggtattttttcccttcatttggcgggggcatcttctatcttaggggcggctaactttatcaggaccgtgattaatatacgggctggaggcatttcttacgaccgaacccccttgtttgtttggtccgtgtttattacggcgatcctattgcttctatctctgccagttttggcgggagcc
EX_H84_2 tgagcaggggcggtagggaccgcgcttaggataattattcgtacagagttaggacaaccaggaaggtttattggggacgatcaaatttacaatgtagttgtaacggctcatgcatttgtaataattttttttttagtaatgcctgttataattggagggtttggtaactgactggtccctttgatgattggggcccctgacatggcttttccccggataaataacataaggttttggttactgcctcccgctttgactttattattgggaagagggttggtggagaggggggtagggacagggtgaacagtatacccaccactagctgcagggattgctcacaggggtgcatctgtagacttaggtattttttcccttcatctggcaggggcatcatccatcttgggggcggctaactttatcagaaccgtaatcaacatacgagccgaaggcatcacatatgatcgaacccccctgtttgtctgatccgtgttcattacggcaatcctgttgcttctttctttaccagtattagcaggggcc
CAR45_1  tgagcaggggcggtagggaccgcgcttaggataattattcgtacagagttaggacaaccgggaaggtttattggggacgatcaaatttacaatgtagttgtaacggctcacgcatttgtaataattttttttttagtaatgcctgttataattggagggtttggtaactgactggtccctttgatgattggggcccctgacatggcttttccccggataaataacataaggttttggttactgcctcccgctttgactttattattgggaagagggttggtggagaggggggtagggacagggtgaacagtatacccaccattagctgcaggaattgctcacaggggtgcatctgtagacctaggcattttttccctccatctggcaggggcatcatccatcttgggggcggctaactttatcagaaccgtaatcaacatacgggccgaaggcatcacatatgatcgaacccctctgtttgtttgatccgtgttcattacggcaatcctgttgcttctttctttaccagtattagcaggggcc
CAR11_2  tgagcaggggcggtggggaccgcgcttaggataattattcgtacagagttaggacaaccgggaaggtttattggggacgatcaaatttacaacgtagttgtaacggctcatgcatttgtaataattttttttttagtaatgcctgttataattggagggtttggtaactgactggtccctttgatgattggggcccctgatatggcttttccccggataaataacataagattttggttactgcctcccgctttgactttattattaggaagagggttagtggagaggggggtggggacagggtgaacagtgtacccaccactagctgcagggattgctcacaggggtgcatctgtagacctaggtgttttttcccttcatctagcaggggcatcatccatcttgggggcggctaactttatcaggaccgtaatcaatatacgagccgaaggcattacgtatgatcgaacccctctgtttgtttgatccgtattcattacggcaatcctgttgctcctttctttacccgtattagcaggggcc
CAR15_1  tgatcaggagcagtaggtactgcccttagaatgattattcgaacggaattgggtcaacctggtaggtttattggggatgaccagatttataatgttgtggttacggcccatgcgtttgtgatgattttctttttggtaataccagttataattggtgggtttggaaactggttggttccgcttatggttggggcccctgatatggcttttcctcgaataaataatataaggttttggttacttccccctgctttaactctcttattgggaaggggtctggtagaaaggggggtaggaacagggtggactgtttaccctcctctagcagcaggtattgcacataggggtgcttcagtagatttaggtattttttctctacatttggctggggcttcctctattttgggggctgtaaattttattacaactgtaattaatatacgggccagaggaattagttatgaccggaccccgctctttgtatggtctgtgtttattactgctattttactactattatctttaccggtgttggcaggagct
EX_270   tgatcgggggcggtgggtactgctcttaggataattattcgaacagaattaggacagccggggagatttattggggatgaccagatttataatgtggtagttactgcccatgcttttgtgataatcttttttttagtgataccggttataattggagggtttggaaattggctggttccccttatggttggggctcctgatatagcttttcctcggataaacaatataaggttttgattgttgccgcccgctttgacccttttgttggggaggggtctggtggaaaggggggtgggtaccgggtgaactgtttatcctccattagcagcggggattgctcatagtggagcttctgtggatttgggtattttttccctccatttggctggggcctcttctattttgggggctgttaattttattacaactgtaatcaatatacgggccagagggattagctacgatcgaactcccctttttgtatggtctgtgtttattactgctatcttattgttattatctttaccagtattggcaggggct
EX_565   -----------------------tcttaggataatcattcgaacagaattaggtcagcctgggaggtttattggggatgatcagatttataatgtggttgttactgcccatgcttttgtgataattttttttttagtaatgccagttataattggggggtttggaaattggttggttccccttatggttggggctcctgatatggcttttcctcgaataaataacataaggttttgattgttgccacccgctttgactcttttactggggagaggtttggtggagaggggggtaggtactgggtgaactgtttatcctccgttagcagcagggattgctcatagtggggcctctgtggatttgggtattttttccctccatttggctggggcctcttctattttaggggctgttaattttattacaactgtaattaatatacgagctagggggattagctatgatcgaacccccctttttgtatggtctgtgtttattactgctattttgttgttattgtccttgccggtgttggcaggggcc
EX_124   tgatcgggggcggtgggtactgctcttaggataatcattcgaacagaattaggtcagcctgggaggtttattggggatgatcagatttataatgtggttgttactgcccatgcttttgtgataattttttttttagtaatgccagttataattggggggtttggaaattggttggttccccttatggttggggctcctgatatggcttttcctcgaataaataacataaggttttgattgttgccacccgctttgactcttttactggggagaggtttggtggagaggggggtaggtactgggtgaactgtttatcctccgttagcagcagggattgctcatagtggggcctctgtggatttgggtattttttctctccatttggctggggcctcttctattttaggggctgttaactttattacaactgtaattaatatacgagctagggggattagctatgatcgaacccccctttttgtatggtctgtgtttattactgctattttgttgttattgtccttgccggtgttggcaggggcc
CAR38_1  tgagcaggagcagtaggcactgctttaaggatgattatccgaactgagttagggcaacctgggaggtttattggtgacgatcagatttacaatgttgtggtaactgctcatgcctttgtgatgattttctttttggttatgcctgtgataattgggggatttggaaactggttggtccctcttatagtaggggccccagatatggctttcccccgtataaataatataaggttttgattattaccgcctgctttaaccctgttgttgggaagagggttggtcgaaaggggggttgggacagggtgaacagtgtaccctccattggcagcggggattgctcataggggggcctcggtggacctgggtattttttctcttcatttggctggggcctcttcgattttaggggcagtgaactttatcacaacggtgattaatatacgggccagggggatcaggtatgatcgggcccctctttttgtatggtctgtttttatcacagcaatcttactactgctttccttacctgttttagcgggggct
Ebra10   tggtcaggggcggtgggcactcccttgaggatgattattcgtacagagttaggtcaacctgggaggtttatcggcgatgatcaaatttataatgtggtagtaactgcacatgcctttgtaatgattttttttttggtgatacctgtgatgattggggggtttgggaattggttggtcccgctgatggtgggggcccctgatatggcttttcctcgaataaataatataaggttttggttattgcctccagctctcacattactgttgggaaggggtctggtagagaggggggtgggaacagggtggacagtgtaccctcctttggcagcggggatcgctcacaggggggcttcggttgacttgggtattttttccctccatttggcgggggcttcttcaatcttaggggcagtaaattttattacaacggtgatcaatatacgggcaagaggaattagatacgatcgggctcctctctttgtgtgatctgtgtttatcacggctattttgttgttgttgtctttacctgtgttagcgggggcg
Ebra8    tggtcaggggcggtgggcactgccttgaggatgattattcgtacagagttaggtcaacctgggaggtttatcggcgatgatcaaatttacaatgtggtagtaactgcacatgcctttgtaatgattttttttttggtgatacctgtgatgattggggggtttgggaattggttggttccgctgatggtgggggcccctgatatggcttttcctcgaataaataatataaggttttggttattgccaccagctctcacattactgttgggaaggggcctggtagagaggggggtgggaacagggtggacagtgtaccctcctttggcagcggggatcgctcacaggggggcttcggttgacttgggtattttttccctccatctggcgggggcttcttcaatcttaggggcagtaaattttattacaacggtgatcaatatacgggcaagaggaattagatacgatcgggctcctctctttgtgtgatctgtgtttatcacggctattttgttgttgttgtctttacctgtgttagcgggggcg
Ebra7    tggtcaggggcggtgggcactgccttgaggatgattattcgtacagagttaggtcaacctgggaggtttatcggcgatgatcaaatttataatgtggtagtaactgcacatgcctttgtaatgattttttttttggtgatacctgtgatgattggggggtttgggaattggttggttccgctgatggtgggggcccctgatatggcttttcctcgaataaataatataaggttttggttattgccaccagctctcacattactgttgggaaggggtctggtagagaggggggtggggacagggtggacagtgtaccctcctttggcagcggggatcgctcacaggggggcttcggttgacttgggtattttttccctccatttggcgggggcttcttcaattttaggggcagtaaattttattacaacggtgatcaatatacgggcaagaggaattagatacgatcgggctcctctctttgtgtgatctgtgtttatcacggctattttgttgttgttgtctttacctgtgttagcgggggcg
Ebra9    tggtcaggggcggtgggcactcccttgaggatgattattcgtacagagttaggtcaacctgggaggtttatcggcgatgatcaaatttataatgtggtagtaactgcacatgcctttgtaatgattttttttttggtgatacctgtgatgattggggggtttgggaattggttggttccgctgatggtgggggcccctgatatggcttttcctcgaataaacaatataaggttttggttattgccaccagctctcacattactgttgggaaggggtctggtagagaggggggtgggaacagggtggacagtgtaccctcctttggcagcggggatcgctcacaggggggcttcggttgacttgggtattttttccctccatttggcgggggcttcttcaatcttaggggcagtaaattttattacaacggtgatcaatatacgggcaagaggaattagatacgatcgggctcctctctttgtgtgatctgtgtttatcacggctattttgttgttgttgtctttacctgtgttagcgggggcg
Ebra11   tgatcaggggcggtgggtactgccttaagaataattattcgtactgaattaggtcaacctggtagatttatcggcgacgaccaaatttataatgttgtggtaactgcgcatgcgtttgtgatgattttttttttggtgatgccggtgataattggggggttcggtaattggttggtcccactgatggtgggggcccctgacatggctttcccccgaataaataatataaggttttggttgttgccaccggctctaacccttctgttgggaagggggttggtggaaaggggggtggggactggatggacggtgtatccgcctttatcagcagggatcgctcataggggggcctcggttgatttgggtattttttctctccacttggcgggtgcttcatcaattttaggggcagtaaattttattacaacggtgatcaatatacgagccagggggatcaggtacgatcgggctcctcttttcgtatggtctgtgtttattacggctatcctattattattgtccttgcccgtgttggcaggggct
Ebra12   tgatcaggggcggtgggtactgccttaagaataattattcgtactgaattaggtcaacctggtagatttatcggcgacgaccaaatttataatgttgtggtaactgcgcatgcgtttgtgatgattttttttttggtgatgccggtgataattggagggttcggtaattggttggtcccactgatggtgggggcccctgacatggctttcccccgaataaataatataaggttttggttgttgccaccggctctaacccttctgttgggaagggggttggtggaaaggggggtggggactggatggacggtgtatccgcctttgtcagcagggatcgctcataggggggcctcggttgatttgggtattttttctctccacttggcgggtgcttcatcaattttaggggcagtaaattttattacaacggtgatcaatatgcgagccagggggatcaggtacgatcgggctcctcttttcgtatggtctgtgtttattacggctatcctattattattgtccttgcccgtgttggcaggggct
EXCAR8_1 ----------------gcactgccctaagaataattattcgaactgagttagggcaacctggaaggtttattggggatgatcaaatttataatgtggttgttaccgctcacgcctttgtgataatcttttttttagttatgcccgtgataattggagggtttggaaattgattggttcccctaatagtaggagccccggatatggcgtttccccgtataaataatataaggttttggctattgccccctgccctaactcttttattaggaagaggccttgtagagagtggggttgggacagggtgaacagtataccctccattggcagcggggatcgctcataggggggcttcagtggatttggggatcttttctctccatttggcgggggcctcttcaattttaggggcggtaaattttattacaactgtgatcaatatacgggccagggggattaggtatgatcgggctcctctttttgtatggtcggtatttattacagctattttgttgttgttatctttgccggtattagcaggggct
Ebra1    tgatcgggggctgtaggtacagctttaagaataattattcgcacagaattagggcaaccagggaggtttattggagatgatcaaatctataatgtagtggttactgctcatgcatttgtaataattttttttctagtaatacctgtgataattggggggtttggaaattgactggtccctttaatggtaggggccccagatatagcttttcctcgtataaataatataaggttttgattactacccccagctttaacattattattggggagggggctggtggagagaggagtagggacaggatggactgtttacccgcccctatcagcaggtattgctcacaggggggcttcagtagatttggggattttttcgcttcatttggctggggcatcttctattataggggctgttaattttattacaacggtaattaatatgcgggctaggggaatcagatatgatcgaacccccctatttgtatggtctgtgtttattaccgctatccttttgctattgtctttaccagttttagcgggagca
Ebra2    tgatcgggggctgtaggtacagctttaagaataattattcgcacagaattagggcaaccagggaggtttattggagatgatcaaatctataatgtagtggttactgctcaggcatttgtaataatttttttcctagtaatacctgtgataantggggggtttggaaattgactggtccctttaatggtaggggccccagatatagcttttcctcgtataaataatataaggttttggttactacctccagctttaacattattattggggagggggctggtggagagaggagtagggacaggatggactgtttacccgcccctatcagcaggtattgctcacaggggggcttcagtagatttggggattttttcgcttcatttggctggggcatcttctattataggggctgttaattttattacaacggtaattaatatgcgggctagggggatcagatatgatcgaacccccctatttgtatggtctgtgtttattaccgctatccttttgctattgtctttaccagttttagcgggagca
Ebra4    tgatcgggggctgtaggtacagctttaagaataattattcgcacagaattagggcaaccagggaggtttattggagatgatcaaatctataatgtagtggttaatgctcaggcatttgtaataatttttttcctagtaatacctgtgataactggggggtttggaaattgactggtccctttaatggtaggggccccagatatagcttttcctcgtataaataatataaggttttggttactacccccagctttaacattattattggggagggggctggtggagagaggagtagggacaggatggactgtttacccgcccctatcagcaggtattgctcacaggggggcttcagtagatttggggattttttcgcttcatttggctggggcatcttctattataggggctgttaattttattacaacggtaattaatatgcgggctagggggatcagatatgatcgaacccccctatttgtatggtctgtgtttattaccgctatccttttgctattgtctttaccagttttagcgggagca
Ebra5    tgatcgggggctgtaggtacagctttaagaataattattcgcacagaattagggcaaccagggaggtttattggagatgatcaaatctataatgtagtggttactgctcaggcatttgtaataattttttttctagtaatacctgtgataactggggggtttggaaattgactggtccctttaatggtaggggccccagatatagcttttcctcgtataaataatataaggttttgattactacccccagctttaacattattattggggagggggctggtggagagaggagtagggacaggatggactgtttacccgcccctatcagcaggtattgctcacaggggggcttcagtagatttggggattttttcgcttcatttggctggggcatcttctattataggggctgttaattttattacaacggtaattaatatgcgggctagggggatcagatatgatcgaacccccctatttgtatggtctgtgtttattaccgctatccttttgctattgtctttaccagttttagcgggagca
Ebra3    tgatcgggggctgtaggtacagctttaagaataattattcgcacagaattagggcaaccagggaggtttattggagatgatcaaatctataatgtagtggttactgctcaggcatttgtaataatttttttcctagtaatacctgtgataantggggggtttgggaattgactggtccctttaatggtaggggccccagatatagcttttcctcgtataaataatataaggttttggttactacccccagctttaacattattattggggagggggctggtggagaggggagtagggacaggatggactgtttacccgcccctatcagcaggtattgctcacaggggggcttcagtagatttggggattttttcgcttcatttggctggggcatcttctattataggggctgttaattttattacaacggtaattaatatgcgggctagggggatcagatatgatcgaacccccctatttgtatggtctgtgtttattaccgctatccttttgctattgtctttaccagttttagcgggagca
EX_SC_2  tggtcaggggcggtagggaccgctttaaggataattattcgaaccgagttaggtcaacctgggaggtttattggagacgatcagatctacaatgtggtggttactgcccatgcttttgtaataattttttttctagtaataccggtaataattgggggatttgggaactgactggttcctttgatggtaggggccccagatatagctttccctcgaataaataacataagattttggctgcttccccctgcactaactcttttattaggaagggggctggtggaaagaggggtgggaactggctggacagtgtacccccctttgtcagcggggattgctcatagaggggcgtctgttgacttaggtattttttctcttcatttggcgggtgcttcttcaattttaggggctgtgaactttattacaacagtaatcaatatacgggcgagagggatcaggtatgatcgtaccccgctttttgtttggtcagtatttattacagcaattttattgcttttgtcattacctgtattagcaggagct
EX_RJ_2  ---------------gggaccgctttaaggataattattcgaaccgagttaggtcaacctgggaggtttattggagacgatcagatctacaatgtggtggttactgcccatgcttttgtaataattttttttctagtaataccggtaataattgggggatttgggaactgactggttcctttgatggtaggggccccagatatagctttccctcgaataaataacataagattttggctgcttccccctgcactaactcttttattaggaagggggctggtggaaagaggggtgggaactggctggacagtatacccccctttgtcagcggggattgctcatagaggggcgtctgttgacttaggtattttttctcttcatttggcgggtgcttcttcaattttaggggctgtgaactttattacaacagtaatcaatatacgggcgagagggatcaggtatgatcgtaccccgctttttgtttggtcagtatttattacagcaattttattgcttttgtcattacctgtattagcaggagct
Ehir2    tgagcaggagctgtagggaccgctttaagcataattattcgaaccgagctgggtcaaccggggaggtttattggggatgaccaattttataatgttgtggttacagcgcacgcgtttgtaataattttctttctggttatgcccgtaataattggtgggtttgggaactgactagtacctctaatagtgggggctcctgatatggcatttccccgtataaataatataaggttctggcttctccccccggctctaaccctcctcctgggtagggggttggtagagaggggggtcggcacgggctggacagtctatcctcccctggcagcgggaattgctcacaggggggcttcagttgacttaggaattttttcccttcatttggcaggggcctcttcgattctaggggctgtgaattttatcacaacggtaattaatatgcgtgccaggggaattaggtatgaccggacccctttatttgtgtgatcggtatttattactgctattatgcttttactttctcttccggttttagcaggg---

[Cytb]
EX_K     gggggatttgccgtcgacggggccacccttacgcagttcttcactttccactttaccctcccctttgtgattgccgccctagtgattgtccatatcatctacctccaccagaccgggtcgaacaaccccctggggatcgttaggaatcaagacaaggtccctttccacccctactttaccttcaaagatatggttgggttcttagcccttctaatcccagcccttataattgtactcctagccccctaccttctaggggatccggaaaactttaacccagcgaaccccctcagtacccccccccacatc
EX_PB    gggggcttcgccgtagatggtgccaccctaacccagtttttcaccttccacttcacactaccctttgtgattgctgccctagtgattgtccatgtcatttaccttcaccagacggggtcaaataatcctttggggattattagaaatcaggacaaggtccccttccacccctactttaccttcaaagatatggtaggatttctagctctcctcgtccctgcactgatgattgtccttttagccccctaccttctcggagacccggaaaactttaatccagcaaaccccctcaggacccctccccatatt
CAR_28_1 ------------------------------------------actttccatttcgttctgccttttattatcgccgctctggttttaatccacatcatttatctccaccaaacaggatcgagcaatcctttgggagtctcttcaaaccttgataaagttcccttccatccttatttcacttataaagatatagtaggaggcctcgcaatcctaggacccatccttcttatcgtcctactcgacccctaccttctaggggacccggaaaattttaaccccgccaaccccctaaacacccccccccatatt
EX_60_1  ggaggctttgccgttgacggggcaacgttaacccgattcttcactttccacttcgttttgccttttattatcgctgccttagttttaatccatatcatctatctgcaccaaacgggttcgagcaaccctttagggatctcttcgagattggacaaagttccattccacccttactttacctataaagatatcgtaggagggctcgccatcttaggacccgtcttcctcgttgtccttctcgacccttacctcctaggggatccggagaacttcaaccccgccaaccccctcaacacccccccccacatc
EX59_4   ggaggctttgccgttgacggggcaacgttaacccgattcttcactttccacttcgttttgccttttattatcgctgccttagttttaatccacatcatctatctgcaccaaacgggttccaacaaccctttagggatctcttcgagattgaacaaagttccattccacccttactttacctataaagatatcgtaggagggctcgccatcttaggacccgccttcctcgttgtccttctcgacccttacctcctaggggatcctgagaacttcaaccccgccaaccccctcaacacccccccccacatc
EX_441_1 ggaggctttgccgttgacggggcaactttaacccgattttttactttccatttcgttttgccttttattatcgctgctttagttttaattcatattatctacttgcaccaaacaggttgaagcaaccctttaggaatctcttcgagattagataaagttccgttccatccttactttacctataaagatatcgtaggagggctcgccattctaggccccgtcttcctcatcgttctattagacccttacctcctaggagaccctgaaaacttcaaccccgccaaccatctcaacacccc----------
EX_412   ggaggctttgccgttgacggggcaactttaacccgatttttcaccttccatttcgttctgccctttattatcgccgctttagtgctagtccatattatctacctacatcaaacaggttcgagcaaccctctagggatctcctcgagactggataaagttccgtttcatccttactttacttacaaagacatcgtaggaggactcgccatcctaggccccgtcttcctcgtcgtccttctcgacccttacctcctaggggaccctgaaaactttaaccccgccaacccccttaacacccccccccacatc
EX_415   ggaggctttgccgttgacggggcaactttaacccgatttttcaccttccatttcgttctgccctttattatcgccgctttagtgctagtccatattatctacctacatcaaacaggttcgagcaaccctctagggatctcctcgagactggataaagttccgtttcatccttactttacttacaaagacatcgtaggaggactcgccatcctaggccccgtcttcctcgtcgtccttctcgacccttacctcctaggggaccctgaaaactttaaccccgccaacccccttaacacccccccccacatc
EX_599   ggaggatttgctgttgatggggcaacactaacccgattcttcactttccactttgttttgccctttattatcgccgccctagtgttagtccatattatttacctccaccagaccgggtcaaacaaccccctaggaatctcctcaggccttgataaagtcccatttcacccttactttacttttaaagatattgttggaggacttgccatcctaggccctattttccttatcgtcctccttgacccctaccttttgggagaccctgagaatttcaatcccgccaaccctctcaatactcctcctcatatc
EX_568   ggagggtttgccgttgatggggcaacattaacccgattcttcactttccattttgtcttaccttttattatcgccgccctagtgttaatccatattatttacctccaccagaccgggtcaaataaccccctaggaatctcctcaggtcttgacaaggtcccattccacccctactttacttttaaagatattgttggagggcttgccatcctaggtcctattttcctcatcgtcctcctcgacccctaccttttgggagaccctgagaattttaatcccgccaacccccttaacactccccctcatatt
EX_22    ggagggtttgccgttgacggggcaacattgacccgatttttcactttccattttgtcttaccttttattatcgccgccctagtgctaatccatattatttacctccaccagaccgggtcaaataaccccctaggaatctcctcaggtcttgacaaagtcccattccacccttactttacttttaaagatattgttggaggacttgccatcttaggtcctattttccttatcgtcctcctcgacccctaccttttgggagaccctgagaattttaaccccgccaacccccttaacactccccctcacatt
EX_397_1 ggaggatttgctgttgatggggcaacactaacccgattcttcactttccactttgttttgccctttattattgccgccctagtgttagtccatattatttacctccaccagaccgggtcaaacaaccccctaggaatctcctcaggccttgataaagtcccatttcacccttactttacttttaaagatattgttggagggcttgccatcctaggccctattttcctcatcgtcctccttgacccctaccttttgggagaccctgagaattttaatcccgccaaccctctcaatactcctcctcatatc
EX_278   ggaggatttgctgttgatggggcaacactaacccgattcttcactttccactttgttttgccctttattatcgccgccctagtgttagtccatattatttacctccaccagaccgggtcaaacaaccccctaggaatctcctcaggccttgataaagtcccatttcacccttactttacttttaaagatattgttggaggacttgccatcctaggccctattttcctcatcgtcctccttgacccctaccttttgggagaccctgaaaattttaatcccgccaaccctctcaatactcctcctcatatc
Ex_394_2 ggagggtttgctgttgatggggcaacattaacccgattcttcactttccattttgtcttaccttttattatcgccgccctagtactaatccatattatttacctccaccagaccgggtcaaataaccccctaggaatctcctcaggtcttgacaaagtcccattccacccttactttacttttaaagatattgttggaggacttgccatcctaggtcctattttccttatcgtcctcctcgacccctaccttttgggggaccctgaaaattttaatcccgccaaccccctcaatactccccctcatatt
EX_405   ggggggtttgccgttgatggggcaacattaacccgattcttcactttccattttgttttaccttttattatcgccgccttagtgttaattcatatcatttacctccaccagaccgggtcaaataaccccctaggaatctcctcaggccttgataaagtcccattccacccttactttacttttaaagatattgttggaggacttgccatcctaggccctattttcctcatcgtcctcctcgacccctaccttttaggagaccctgaaaattttaaccccgccaaccctctcaatacccctcctcatatc
EX_8_2   ggggggtttgccgttgacggggcaacattaacccgattcttcactttccactttgtcttgccttttattatcgccgccctagtgttaatccatattatttaccttcaccagaccgggtcaaataaccccttaggaatctcctcaggtcttgacaaagtcccattccacccctactttacttttaaagatattgttggaggactcgccatcctaggccccattttcctcatcgtccttcttgacccctaccttttaggggaccctgaaaattttaatcccgccaaccctctcaatactcccccccacatc
Ex_10_2  ggggggtttgccgttgacggggcaacactaacccgattcttcactttccactttgtcttgccttttattatcgccgccctagtgttaattcatattatttaccttcaccaaaccgggtcaaataaccccttaggaatctcctcaggtcttgacaaagtcccattccacccctactttacttttaaagatattgttggaggactcgccatcctaggccccattttcctcatcgtccttcttgacccttaccttttaggggaccctgaaaattttaatcccgccaaccctctcaatactcccccccacatc
Ex_404_1 ggggggtttgccgttgatggggcaacattaacccgattcttcactttccattttgttttaccttttattatcgccgccctagtgttgattcatatcatttacctccaccagaccgggtcaaataaccctctaggaatctcctcaggccttgataaagtcccattccacccttacttcacttttaaagatattgttggaggacttgccatcctaggccctattttcctcatcgtcctcctcgacccctaccttttgggagaccctgaaaattttaaccccgccaaccctctcaatacccctccccatatc
EX_574_1 ggaggctttgccgttgacggggcaacattaacccggttctttacttttcattttgttttgccttttatcatcgccgctctagtactggtccatatcatttaccttcatcaaactgggtcaagcaaccccttgggagtctcctcgagacttgataaagtcccattccacccttactttacctacaaagatattgtaggggggctcgccattttaggccccattttcctcgttgttcttctcgacccttacctcttaggagaccctgaaaattttaaccccgccaacccccttaacaccccgcctcatatt
EX_59_2  ggaggctttgccgttgacggggcaacattaacccggttctttacctttcactttgtcttgcctttcattatcgccgctctagtactggtccatatcatttaccttcaccagaccgggtcgagcaaccccttaggagtctcctcgagacttgataaagtcccattccacccttacttcacctacaaagatattgtagggggactcgccattttaggtcccattttcctcgttgttcttctcgacccctaccttctgggagaccccgaaaattttaaccccgccaacccccttaacaccccgccccatatt
Ex_392_2 ggagggtttgccgttgacggggcaacattaacccgattcttcactttccattttgttttgccttttattatcgccgccctagtgttaatccatattatttacctccaccaaaccgggtcaaataaccccctaggaatctcctcaggtctcgataaagtcccattccacccctactttacttttaaagatattgttggaggactcgccatcctaggtcctattttcctcatcgtccttcttgacccctaccttttaggggaccctgaaaattttaatcccgccaaccctctcaatactcccccccacatc
EX_69    gggggcttcgccgtcgacggggcgacattaacccggttcttcacctttcatttcgtcctgcctttcatcatcgccgccttagttctagttcatattatttacctacaccaaacgggctcaagcaaccccctagggatttcttcgagtcttgataaggtcccattccacccttactttacttacaaagacattgtaggggggctcgccatcttagggcccatcttccttattgtactcctcgacccctatctcctaggagaccctgaaaatttcaaccccgccaacccccttaatacccccccccacatt
EX_416   gggggcttcgccgtcgacggggcgacattaacccggttcttcacctttcatttcgtcctgcctttcatcatcgccgccttagttctagttcatattatttacctacaccaaacgggctcaagcaaccccctagggatttcttcgagtcttgataaggtcccattccacccttactttacttataaagacattgtaggggggctcgccatcttagggcccatcttccttattgtactcctcgacccctatctcctaggagaccctgaaaatttcaaccccgccaacccccttaatacccccccccacatt
EX_71    gggggcttcgccgtcgacggggcgacattaacccggttcttcacctttcatttcgtcctgcctttcatcatcgccgccttagttctagttcatattatttacctacaccaaacgggctcaagcaaccccctagggatttcttcgagtcttgataaggtcccattccacccttactttacttacaaagacattgtaggggggctcgccatcttagggcccatcttccttattgtactcctcgacccctatctcctaggagaccctgaaaatttcaaccccgccaacccccttaatacccccccccacatt
EX_413   gggggcttcgccgtcgacggggcaacattaacccggttctttacctttcatttcgttttgcctttcatcatcgccgccttagttctggttcatattatttacctacaccaaacgggttcaaataaccccctagggatttcctccagacttgataaggtcccattccatccctattttacttataaagatatcgtggggggactcgccatcctagggcccgtcttccttattgtactcctcgacccttatcttctaggggaccccgaaaactttaaccccgccaacccccttaatacccccccccacatt
EX59_3   gggggtttcgccgtcgacggggcaacattaacccggttcttcacctttcatttcgtcttgccttttatcatcgccgccttagttctagtccatattatttacctacatcaaacgggctcaagcaaccccttagggatttcctcgagacttgacaaggtcccctttcacccttacttcacctataaagacattgtagggggactcgccatcctaggacccatcttccttattgtactcctcgacccctatctcctgggggaccctgaaaattttaaccccgccaaccccctcaacacccccccccacatt
EX_1     ggggggttcgccgtcgatggggctacgctaacacgattcttcactttccatttcgtccttccctttattatcgccgctctggtgctcgttcatattatttacctccatcaaacaggttcgagcaaccccttaggggtctcttcggggctcgataaagtcccattccacccctactttacttataaagatatcgtagggggtctcgccatcttaggccccattttcctagttgttctcctcgacccctacctcctgggggaccccgaaaactttaaccccgccaacccccttaacaccccaccccacatc
EX_Isla  ggggggttcgccgtcgatggggcaacgctaacccgattcttcaccttccatttcgtccttccctttattatcgccgctctggtgctcgtccatattatttacctccatcaaacaggttcgagcaaccctttgggggtctcttcggggctcgataaagtcccattccacccctactttacttataaggatatcgtggggggtctcgccatcttaggtcccattttcctagttgttctcctcgacccctacctcctgggggaccccgaaaactttaaccccgccaacccccttaacaccccaccccacatc
EX_428   -----------------------------------attcttcactttccatttcgtccttccctttattatcgccgctctggtgctcgttcatattatttacctccatcaaacaggttcgagcaaccccttaggggtctcttcggggctcgataaagtcccattccacccctactttacttataaagatatcgtagggggtctcgccatcttaggccccattttcctagttgttctcctcgacccctacctcctgggggaccccgaaaactttaaccccgccaacccccttaacaccccaccccacatc
ECAR19_1 ggaggcttcgccgtcgatggtgctaccttgactcaattctttaccttccatttcgttctgcccttcatcattgccgccctagtacttgtccatattatttacttacatcagaccgggtcgagcaaccctctaggggtctcctcggggcccgacaaggtccctttccacccctatttcactttcaaagatatagtaggaggcctcgccatcttagggcctattttccttatcgttttgctcgacccttacctcctaggggaccccgaaaatttcaaccccgccaacccccttaacacccccccccatatt
CAR14_1  ggaggcttcgccgtcgatggtgctaccttgactcgattctttaccttccatttcgttctgcccttcatcattgccgccctagtacttgtccatattatttatctacatcagaccgggtcgagcaaccccctaggggtctcctcggggcccgacaaggtccctttccacccctatttcactttcaaggatatggtaggaggcctcgccatcttaggacctattttccttatcgttttgctcgacccttacctcctaggggaccctgaaaatttcaaccccgccaacccccttaacacccccccccatatt
CAR9_1   ---------------------------------------------------tttgtcttacccttcatcattgccgccttagttctaatccatattatctacctacaccagaccgggtcgagcaaccccctaggggtctcctcgggattggacaaggtccccttccacccttacttcacttacaaagatatggtggggggtctcgccattttggggcccatctcccttatcgttttgctcgacccttacctcctaggggaccccgaaaattttaaccccgccaacccccttaacacccccccccatatt
EX_H79_1 ggaggctttgccgtcgatggtgccactttaactcaattctttactttccatttcgttttaccttttatcatcgccgccttggtccttatccatattatttacctacatcaaaccgggtcgagcaaccccctgggggtctcctcgaggctcgacaaagtccccttccacccctactttacctttaaagatatagtaggaggtctagctattttggggcctatcttcctcattgttttacttgatccctatcttctcggggaccccgaaaattttaaccccgccaacccccttaacacccccccccatatc
EX_H80_1 gggggcttcgccgtcgatggggctactttaactcaattttttaccttccactttgttttaccttttgccatcgccgctttggtccttattcatattatctaccttcaccaaaccgggtcaagcaaccccctaggggtctcctcgaggctcgataaggtccccttccacccctactttacctttaaagatatagtaggaggcctcgctattttaggacctattttcctcatcgttttactcgatccttacctcctaggggaccccgaaaatttcaaccccgccaaccctctcaatacccccccccatatc
EX_H84_2 ggggggtttgccgtcgacggggccaccttgactcgatttttcaccttccactttgttttgccctttgctattgctgccttagtgttaattcatattatctatctccaccaaacggggtcaagcaaccccctaggggtttcctcaggacttgataaggtcccctttcacccctactttacctacaaagacatagtggggggcctcgctatcttagggcccgccttccttgtcgttctgctcgacccttaccttttaggggaccctgaaaactttaaccccgccaacccccttaacaccccccctcatatt
CAR45_1  ggggggtttgccgtcgacggggccaccttgactcgatttttcaccttccattttgttttgccctttgctattgctgccttagtgttaattcatattatctatctccaccaaacggggtcaagcaaccccctaggggtttcctcaggacttgataaagtcccctttcacccctactttacctacaaagacatagtggggggcctcgctatcttagggcccgcctttcttgtcgttctgctcgacccttaccttttaggggaccctgaaaactttaaccccgccaacccccttaacacccccccccatatt
CAR11_2  ggggggtttgccgtcgacggggccactttgactcgaatttttaccttccactttgttttgccctttgttattgctgccttagtgttaatccatattatctatcttcaccaaacggggtcaagcaaccccttaggggtttcctcaggaccagataaagtcccctttcacccctacttttcctacaaagacatagtggggggcctcgctattttagggcccgccttccttgtcgttctgctcgacccttaccttttgggagaccctgaaaactttaaccccgccaacccccttaacacccctccccatatt
CAR15_1  ggaggatttgctgtagatgaagcaactttatcccgattcttcacctttcattttactcttccctttattattagagctatggttgtaatccatattatttatctccaccaaaccggttcaaacaatcccttaggaatctccagaaatccagataaagttccattccatccctactttattgttaaagacgctgtaggctttttagctcttttaattccagccctattaattgtcttattagatccttatctgctgggagacccagaaaactttaacccagcaaaccccttaaggactcccccccatatc
EX_270   -----------------------------------atttttcactttccactttacactgccctttattatcagtgcaatagttatcgtacatattatttacctccaccaaacagggtccaataaccccttaggtatttcaagaaacccagacaaagtccccttccacccttactttatcatcaaagatgcagtaggattcctggctctactgatcccagccctattgatcgtcttattagacccctacctcttgggagacccagaaaactttaacccagcaaatcccctaagaactcccccacatatt
EX_565   -----------------------------------attttttactttccactttacattaccctttattatcagtgcaatagttattgttcatattatttaccttcatcaaacagggtccaacaaccccctaggaatttccagcaacccagacaaagtgcccttccatccttactttatcatcaaggacgcagtaggattcctagccctattgatcccggctctattgattgtcttattagacccttacctcttaggggaccccgaaaactttaatccagctaatcccctgagaacccctccacacatt
EX_124   -----------------------------------attttttactttccactttacattaccctttattatcagtgcaatagttattgttcatattatttaccttcatcaaacagggtccaacaaccccctaggaatttccagcaacccagacaaagtgcccttccatccttactttatcatcaaggacgcagtaggattcctagccctattgatcccagctctattgattgtcttattagacccttacctcttaggggaccccgaaaactttaatccagctaaccccctgagaacccctccacatatt
CAR38_1  gggggttttgccgttgacagagccactctgactcgattcttcacatttcacttcaccctaccctttatcattagagccttagtaattgtccatattatctatctccaccaaacagggtccaataaccctttagggatctctagaaacccagacaaagtccccttccacccctattttatcgtcaaagatgcagttggattcctggccttattgattcctgcccttttgattgttttattagacccataccttttaggggatccggaaaattttaacccagccaaccccctaagcaccccccctcatatt
Ebra10   ggtggatttgccgtagatggggccacattatcacggttctttaccttccattttacactcccctttattattagagcaatggttatcgtacatatcatctaccttcaccaaactgggtcaaataaccccttaggtatctcaagaaacccagacaaagtgcccttccatccctacttcattgtaaaagatatagtaggatttttagctttgttaatccccgccctgttaattgtccttttagacccctaccttttaggggaccccgaaaactttaacccagcaaacccccttagtacaccaccccacatt
Ebra8    ggtggatttgccgtagatggggccacattatcacggttctttaccttccattttacactcccctttattattagagcaatggttatcgtacatatcatctaccttcaccaaactgggtcaaataaccccttaggtatctcaagaaacccagacaaagtgcccttccatccctacttcattgtaaaagatatagtaggatttttagctttgttaatccccgccctgttaattgtccttttagacccctaccttttaggggaccccgaaaactttaacccagcaaacccccttagtacaccaccccacatt
Ebra7    ggtggatttgccgtagatggggccacattatcacggttctttaccttccattttacactcccctttattattagagcaatggttatcgtacatatcatctaccttcaccaaactgggtcaaataaccccttaggtatctcaagaaacccagacaaagtgcccttccatccctacttcattgtaaaagatatagtaggatttttagctttgttaatccccgccctgttaattgtccttttagacccctaccttttaggggaccccgaaaactttaacccagcaaacccccttagtacaccaccccacatt
Ebra9    ggtggatttgccgtagatggggccacattatcacggttctttaccttccattttacactcccctttattattagagcaatggttatcgtacatatcatctaccttcaccaaactgggtcaaataaccccttaggtatctcaagaaacccagacaaagtgcccttccatccctacttcattgtaaaagatatagtaggatttttagctttgttaatccccgccctgttaattgtccttttagacccctaccttttaggggaccccgaaaactttaacccagcaaacccccttagtacaccaccccacatt
Ebra11   ggcggatttgccgtagatggggctaccttatcgcgtttcttcaccttccattttacgctcccctttattatcagagcaatagttattgttcacattatttacctccaccaaactgggtcaaacaaccccctagggatttcaaggaacccagataaagttccctttcacccctactttattgtaaaagatctggtggggttcttagctcttttagtccccgccttgcttattgtccttttagacccctatctcctaggggaccctgaaaactttaacccagcaaatccccttagaacccctccccatatt
Ebra12   ggcggatttgccgtagatggggctaccttatcgcgtttcttcaccttccattttacgctcccctttattatcagagcaatagttattgttcacattatttacctccaccaaactgggtcaaacaaccccctagggatttcaaggaacccagataaagttccctttcacccctactttattgtaaaagatctggtggggttcttagctcttttagtccccgccttgcttattgtccttttagacccctatctcctaggggaccctgaaaactttaacccagcaaatccccttagaacccctccccatatt
EXCAR8_1 gggggatttgctgtagacagggctactctaacgcgattttttactttccactttactctaccttttatcatcagggccctagttatcgtccatatcatttacctccatcagacagggtccaacaatccattgggaatttccagaaacccagacaaagtgcccttccacccctactttattgtaaaagatgcggtaggctttctagcactccttattccagccgttcttattgttctacttgatccttatttgctcggggacccggaaaattttaacccggccaacccccttagcactcccccacatatt
Ebra1    ggtgggtttgctgtagatggggcaacattatcccggttctttaccttccatttcactctgccctttattattgcagcctttgttattatccatattatttatctccatcaaacagggtcaaataaccccctaggaattgccagcaacccagataaagtccccttccacccctattttatcgtaaaggacgcggtaggggtattagctctcttaattcccgctttattagtagtgctcttagatccctatcttttaggggacccagaaaactttaacccagctaaccccttaagaacacccccccatatc
Ebra2    ggtgggtttgctgtagatggggcaacattatcccggttctttaccttccatttcactctgccctttattattgcagcctttgttattatccatattatttatctccatcaaacagggtcaaataaccccctaggaattgccagcaacccagataaagtccccttccacccctattttatcgtaaaggacgcagtgggggtattagctctcttaattcccgctttattagtagtgctcttagatccctatcttttaggggacccagaaaactttaacccagctaaccccttaagaacacccccccatatc
Ebra4    ggtgggtttgctgtagatggggcaacattatcccggttctttaccttccatttcactctgccctttattattgcagcctttgttattatccatattatttatctccatcaaacagggtcaaataaccccctaggaattgccagcaacccagataaagtccccttccacccctattttatcgtaaaggacgcagtaggggtattagctctcttaattcccgctttattagtagtgctcttagatccctatcttttaggggacccagaaaactttaacccagctaaccccttaagaacacccccccatatc
Ebra5    ggtgggtttgctgtagatggggcaacattatcccggttctttaccttccatttcactctgccctttattattgcagcctttgttattatccatattatttatctccatcaaacagggtcaaataaccccctaggaattgccagcaacccagataaagtccccttccacccctattttatcgtaaaggacgcagtaggggtattagctctcttaattcccgctttattagtagtgctcttagatccctatcttttaggggacccagaaaactttaacccagctaaccccttaagaacacccccccatatc
Ebra3    ggtgggtttgctgtagatggggcaacattatcccggttctttaccttccatttcactctgccctttattattgcagcctttgttattatccacattatttatctccatcaaacagggtcaaataaccccctaggaattgccagcaacccagataaagtcccctttcacccctattttatcgtaaaggacgcagtaggagtattagctcttttaattcccgctttattagtagtgctcttagatccctatcttttaggggacccagaaaactttaacccagctaaccccttaagaacacccccccatatc
EX_SC_2  ggggggtttgctgtagacagcgccaccctaacacggttttttacattccatttcacactcccctttattattagagctttagtagttattcatattatttatttacatcaaacaggctccaacaaccctcgaggaatcgttagaaacccagataaagtgcccttccacccctattttatcgtaaaagatgctgtagggtttttagcccttcttatccccgccctacttattgttctgttagacccttatttattaggagacccagaaaactttaacccagccaacccccttagaacaccccccctaatt
EX_RJ_2  ggggggtttgctgtagacagcgccaccctaacacggttttttacattccatttcacactcccctttattattagagctttagtagttattcatattatttatttacatcaaacaggctccaacaaccctctaggaatcgttagaaacccagataaagtgcccttccacccctattttatcgtaaaagatgctgtagggtttttagcccttcttatccccgccctacttattgttctgttagacccttatttattaggagacccagaaaactttaacccagccaacccccttagaacacccccccnaatt
Ehir2    gggggattcgcagtagacgaagccaccttaacccggttttttaccttccattttaccctcccctttgttattgctgcatttgtagtaattcatattctatacctccatcaaaccgggtccaataaccccctaggtattgcaagaaaccaggataaggtcccttttcacccctactttacctttaaggatatagttgggttcttggcgctccttgtccccgcctttttaatcgtcctcttggatccctacctgctgggcgatcctgaaaactttaacccagctaacccccttaggacccctccccatatc
	;
End;

Begin paup;
charset 16S = 1-453;
charset 16Sunalignable = 
1-62
67-73
89-96
111
167-208
240-248
263-269
386-387
396-403
435-453;
charset 12S = 454-939;
charset 12Sunalignable = 
454-529
570-572
669-672
680
770
799-802
808-822
930-939;
charset COI = 940-1482;
charset COI_first = 940-1482\3;
charset COI_second = 941-1482\3;
charset COI_third = 942-1482\3;
charset Cytb = 1483-1791;
charset cytb_first = 1483-1791\3;
charset cytb_second = 1483-1791\3;
charset cytb_third = 1483-1791\3;
exclude 16Sunalignable;
exclude 12Sunalignable;
end;

[
Names	Tip Label
CAR_28_1    	GUA, Venezuela (CAR_28_1)
Ex_60_1     	ESP, Mexico (Ex_60_1)
EX59_4      	LPZ, Mexico (EX59_4)
EX_441_1    	BAR, Mexico (EX_441_1)
EX_412      	CAJ, Mexico (EX_412)
EX_415      	LPZ, Mexico (EX_415)
EX_599      	LCO, Mexico (EX_599)
EX_568      	SSP, Mexico (EX_568)
EX_22       	VIB, Mexico (EX_22)
EX_397_1    	PUE, Mexico (EX_397_1)
EX_278      	SFL, Mexico (EX_278)
Ex_394_2    	ANG, Mexico (Ex_394_2)
EX_405      	SBR, Mexico (EX_405)
Ex_8_2      	TOR, Mexico (Ex_8_2)
Ex_10_2     	ISD, Mexico (Ex_10_2)
Ex_404_1    	SRO, Mexico (Ex_404_1)
Ex_407_1    	LOR, Mexico (Ex_407_1)
EX59_2      	LPZ, Mexico (EX59_2)
Ex_392_2    	GYM, Mexico (Ex_392_2)
EX_69       	ARC, Mexico (EX_69)
EX_416      	BRR, Mexico (EX_416)
EX_71       	CBP, Mexico (EX_71)
EX_413      	CAJ, Mexico (EX_413)
EX59_3      	LPZ, Mexico (EX59_3)
Ex1_1       	MAZ, Mexico (Ex1_1)
EX_Isla     	COR, Mexico (EX_Isla)
EX428       	CRZ, Mexico (EX428)
ECAR19_1    	POR, Panama (ECAR19_1)
CAR14_1     	CAH, Costa Rica (CAR14_1)
CAR9_1      	PRN, Puerto Rico (CAR9_1)
EX_H79_1    	NAS, Bahamas (EX_H79_1)
EX_H80_1    	ROY, Jamaica (EX_H80_1)
EX_H84_2    	T&T, Trinidad and Tobago (EX_H84_2)
CAR45_1     	PCH, Aruba  (CAR45_1)
CAR11_2     	PRS, Puerto Rico (CAR11_2)
CAR15_1     	CAL, Costa Rica (CAR15_1)                      
EX_270      	SLG, Mexico (EX_270)
EX_565      	SR, Mexico (EX_565)
EX_124      	SF, Mexico (EX_124)
CAR38_1     	CAT, Brazil (CAR38_1)
Ebra10      	ALD, Chile (Ebra10_PA21)
Ebra8       	CLD, Chile (Ebra8_Ca15)
Ebra7       	CLD, Chile (Ebra7_Ca8)
Ebra9       	ALD, Chile (Ebra9_PA19)
Ebra11      	PNG, Chile (Ebra11_Pan5)
Ebra12      	PNG, Chile (Ebra12_Pan9)
EXCAR8_1    	SM, Colombia (EXCAR8_1)
Ebra1       	ARI, Chile (Ebra1_Ar6)
Ebra2       	ARI, Chile (Ebra2_Ar7)
Ebra4       	ARI, Chile (Ebra4_Ar18)
Ebra5       	ARI, Chile (Ebra5_Ar13)
Ebra3       	ARI, Chile (Ebra3_Ar16)
EX_SC_2     	SC, Brazil (EX_SC_2)
EX_RJ_2     	RJ, Brazil (EX_RJ_2)
Ehir2     	E. hirsuticauda, Chile (Ehir2)
EX_K 	E. chiltoni, Korea (EX_K)
EX_PB	E. chiltoni, USA (EX_PB)


]
