# Supplementary material for: Multiple transisthmian divergences, extensive cryptic diversity, occasional long‐distance dispersal, and biogeographic patterns in a marine coastal isopod with an amphi‐American distribution
Source: Ecol Evol. 2016 Oct 6;6(21):7794–808. doi: 10.1002/ece3.2397 (PMC6093162; doi:10.1002/ece3.2397)
Supplement: Supplementary file 16 — Dataset S5. Annotated alignment alignment in Nexus format of the four concatenated genes excluding the farthest outgroups. [file ECE3-6-7794-s016.nex]

#NEXUS 

BEGIN DATA;
	DIMENSIONS  NTAX=54 NCHAR=1511;
	FORMAT DATATYPE=DNA  MISSING=? GAP=- interleave ;
MATRIX
[16S clean]
CAR_28_1    gacggctgattcagtctcaaaaccacggggttaaaatgccccgacgctctagaaggacgacaagaccctataaaactttactacgtttagctggggcggccaaccctctccgggaaacaccgtgcgtgatcgaacataaatatatagaaagaccaagttactttagggataacagcgcaataatttcgaagagcccctatcgatgaagttgtttgcgacctcgatgttgaattggagccctgctcggagcagcctctgagggaggtctgttcgacctttaaccctccacat   [291]
Ex_60_1     gacggctgactcgaccttgaaactgcggggttaaaatgcctcgatgctctagaaggacgacaagaccctataaaacttcactacgtttagctggggcggccaaccccctccgggaaacaccgtgcgtgatcgaacattattaaataggaagaccaagttactttagggataacagcgcaataatttcgaagagcccctatcgatgaaattggttgcgacctcgatgttgaattggagccccccccggagcagcccccgggggaggtctgttcgacctttaatcctccacgt   [291]
EX59_4      gacggctgactcgaccttgaaactgcggggttaaaatgcctcgatgctctagaaggacgacaagaccctataaaacttcactacgtttagctggggcggccaaccccctccgggaaacaccgtgcgtgatcgagcattattaaataggaagaccaagttactttagggataacagcgcaataatttcgaagagcccctatcgatgaaattggttgcgacctcgatgttgaattggagccccccccggagcagcccccgggggaggtctgttcgacctttaatcctccacat   [291]
EX_441_1    gacggctgactcgaccttgaaactgcggggttaaaatgccccgatgccctagaaggacgacaagaccctataaaactttactacgtttagctggggcggccaaccccctccgggaaacaccgtgcgtgatcgaacatttttaaataggaagaccaagttactttagggataacagcgcaataatttcgaagagcccctatcgatgaagttgtttgcgacctcgatgttgaattggagccccccccggagcagcccccgggggaggtctgttcgacctttaatcctccacgt   [291]
EX_412      gacggctgactcgaccttgaaactgcggggttaaaatgcctcgatgttctagaaggacgacaagaccctataaaactttactacgtttagctggggcggccaaccccctccgggaaacaccgtgcgtgatcgaacatttatagataggaagaccaagttactttagggataacagcgcaataatttcgaagagcccctatcgatgaaattgtttgcgacctcgatgttgaattggagccccccccggagcagcccccgggggaggtctgttcgacctttaatcctccacat   [291]
EX_415      gacggctgactcgaccttgaaactgcggggttaaaatgcctcgatgttctagaaggacgacaagaccctataaaactttactacgtttagctggggcggccaaccccctccgggaaacaccgtgcgtgatcgaacatttatagataggaagaccaagttactttagggataacagcgcaataatttcgaagagcccctatcgatgaaattgtttgcgacctcgatgttgaattggagccccccccggagcagcccccgggggaggtctgttcgacctttaatcctccacat   [291]
EX_599      gacgactgactcaaccttgaaaccacggggttaaaatgccccgacgctctagaaggacgacaagaccctataaaacttcactacgtttagctggggcggccaaccccttccgggaaacaccatgcgtgaccgaacatatttaaatagaaagaccaagttactttagggataacagcgcaataaccccgaagagcccttatcgatggggttgtttgcgacctcgatgttgaattggagccccctccggagcagcccccggggggggtctgttcgacccttaattctccacat   [291]
EX_568      gacgactgactcaaccttgaaaccacggggttaaaatgccccgacgctctagaaggacgacaagaccctataaaacttcactacgtttagctggggcggccaaccccctccgggaaacaccatgcgtgaccgaacatatttaaatagaaagaccaagttactttagggataacagcgcaataaccccgaagagcccctatcgatggggttgtttgcgacctcgatgttgaattggagccctctccggagcagcccccggggggggtctgttcgacctttaatcctccacat   [291]
EX_22       gacgactgactcaaccttgaaaccacggggttaaaatgccccgacgctctagaaggacgacaagaccctataaaacttcactacgtttagctggggcggccaaccccctccgggaaacaccatgcgtgaccgaacatatttaaataggaagaccaagttactttagggataacagcgcaataaccccgaagagcccctatcgatggggttgtttgcgacctcgatgttgaattggagccctctccggagcagcccccggggggggtctgttcgacccttaatcctccacat   [291]
EX_397_1    gacgactgactcaaccttgaaaccacggggttaaaatgccccgacgctctagaaggacgacaagaccctataaaacttcactacgtttagctggggcggccaaccccctccgggaaacaccatgcgtgaccgaacatatttaaatagaaagaccaagttactttagggataacagcgcaataaccccgaagagcccttatcgatggggttgtttgcgacctcgatgttgaattggagccccctccggagcagcccccggggggggtctgttcgacccttaatcctccacgt   [291]
EX_278      gacgactgactcaaccttgaaaccacggggttaaaatgccccgacgctctagaaggacgacaagaccctataaaacttcactacgtttagctggggcggccaaccccctccgggaaacaccatgcgtgaccgaacatatttaaatagaaagaccaagttactttagggataacagcgcaataaccccgaagagcccttatcgatggggttgtttgcgacctcgatgttgaattggagccccctccggagcagcccccggggggggtctgttcgacccttaatcctccacat   [291]
Ex_394_2    gacgactgactcaaccttgaaaccacggggttaaaatgccccgacgctctagaaggacgacaagaccctataaaacttcactacgtttagctggggcggccaaccccctccgggaaacaccatgcgtgaccgaacatatttaaatagaaagaccaagttactttagggataacagcgcaataaccccgaagagcccctatcgatggggttgtttgcgacctcgatgttgaattggagccctctccggagcagcccccggggggggtctgttcgacccttaatcctccacgt   [291]
EX_405      gacgactgactcaaccttgaaaccacggggttaaaatgccccgacgctctagaaggacgacaagaccctataaaacttcactacgtttagctggggcggccaaccccctccgggaaacaccatgcgtgaccgaacatgtttaaatagaaagaccaagttactttagggataacagcgcaataaccccgaagagcccctatcgatggggttgtttgcgacctcgatgttgaattggagtcctctccggagcagcccccggggggggtctgttcgacccttaatcctccacat   [291]
Ex_8_2      gacgactgactcaaccttgaaaccacggggtcaaaatgccccgacgctctagaaggacgacaagaccctataaaacttcactacgtttagctggggcggccaaccccctccgggaaacaccatgtgtgaccgaacatatttaaatagaaagaccaagttactttagggataacagcgcaataaccccgaagagcccctatcgatggggttgtttgcgacctcgatgttgaattggagtcctctccggagcagcccccggggggggtctgttcgacccttaatcctccacgt   [291]
Ex_10_2     gacgactgactcaaccttgaaaccacggggtcaaaatgccccgacgctctagaaggacgacaagaccctataaaacttcactacgtttagctggggcggccaaccccctccgggaaacaccatgtgtgaccgaacatatttaaatagaaagaccaagttactttagggataacagcgcaataaccccgaagagcccctatcgatggggttgtttgcgacctcgatgttgaattggagtcctctccggagcagcccccggggggggtctgttcgacccttaatcctccacgt   [291]
Ex_404_1    gacgactgactcaaccttgaaaccatggggttaaaatgccccgacgctctagaaggacgacaagaccctataaaacttcactacgtttagctggggcggccaaccccctccgggaaacaccatgcgtgaccgaacatgtttaaatagaaagaccaagttactttagggataacagcgcaataaccccgaagagcccctatcgatggggttgtttgcgacctcgatgttgaattggagtcctctccggagcagcccccggagggggtctgttcgacccttgatcctccacgt   [291]
Ex_407_1    gacgactgactcaaccttgaaacctcggggtcaaaacgccccgatatactagaaggacgacaagaccctataaaacttcactacgtttagctggggcggccgaccctctccgggaaacaccgtgtgtgaccgaacatattttaatagaaagaccaagttactttagggataacagcgcaataaccccgaagagcccctatcgatggggttgtttgcgacctcgatgttgaattggagtccccctcggagcagcccccggggggggtctgttcgacctttaatcctccacgt   [291]
EX59_2      gacggctgactcagccttgaaaccacggggtcaaaacgccccgatgttctagaaggacgacaagaccctataaaacttcactacgtttagctggggcggccgaccctctccgggaaacaccgtgcgtgaccgaacatatttaaatagaaagaccaagttactttagggataacagcgcaataaccccgaagagcccctatcgatggggttgtttgcgacctcgatgttgaattggagtcccccccggagcagcccccggggggggtctgttcgacccttaatcctccacat   [291]
Ex_392_2    gacgactgactcaaccttgaaaccacggggttaaaatgccccgacgctctagaaggacgacaagaccctataaaacttcactacgtttagctggggcggccaaccccctccgggaaacaccatgtgtgaccgaacatatttaaatagaaagaccaagttactttagggataacagcgcaataaccccgaagagcccctatcgatggggttgtttgcgacctcgatgttgaattggagccctctccggagcagcccccggggggggtctgttcgacccttaatcctccacgt   [291]
EX_69       gacgactgacttaaccttgaaaccgcggggttaaaatgcctcgacgccctagaaggacgacaagaccctataaaactttactacgtttagctggggcggccaactcccaccgggaaacaccgtgcgtgaccgaacatttttaaatagaaagaccaagttactttagggataacagcgcaataatttcgaagagcccccatcgatgaaattgtttgcgacctcgatgttgaattggggccccccccggagcagctcccgggggaggtctgttcgacccttgatcccccacat   [291]
EX_416      gacgactgacttaaccttgaaaccgcggggttaaaatgcctcgacgccctagaaggacgacaagaccctataaaactttactacgtttagctggggcggccaactcccaccgggaaacaccgtgcgtgaccgaacatttttaaatagaaagaccaagttactttagggataacagcgcaataatttcgaagagccctcatcgatgaaattgtttgcgacctcgatgttgaattggggccccccccggagcagctcccgggggaggtctgttcgacccttgatcccccacat   [291]
EX_71       gacgactgacttaaccttgaaaccgcggggttaaaatgcctcgacgccctagaaggacgacaagaccctataaaactttactacgtttagctggggcggccaactcccaccgggaaacaccgtgcgtgaccgaacatttttaaatagaaagaccaagttactttagggataacagcgcaataatttcgaagagccctcatcgatgaaattgtttgcgacctcgatgttgaattggggccccccccggagcagctcccgggggaggtctgttcgacccttgatcccccacgt   [291]
EX_413      gacgactgacttaaccttgaaaccgcggggttaaaatgcctcgacgctctagaaggacgacaagaccctataaaactttactacgtttagctggggcggccaactccctccgagaaacaccgtgcgtgaccgaacatttttacatagaaagaccaagttactttagggataacagcgcaataatttcgaagagcccctatcgatgaaattgtttgcgacctcgatgttgaattggggccccccccggagcagctcccgggggaggtctgttcgacctttaatcccccacat   [291]
EX59_3      gacgactgacttaaccttgaaaccgcggggtaaaaatgcctcgacgtcctagaaggacgacaagaccctataaaactttactacgtttagctggggcggccaactccctccgggaaacaccgtgcgtgaccgaacatttttaaatagaaagaccaagttactttagggataacagcgcaataatttcgaagagcccctatcgatgaaattgtttgcgacctcgatgttgaattggggcccccctcggagcagctcccgagggaggtctgttcgacctttgatcccccacat   [291]
Ex1_1       gacggctgacttgaccttgaaaccgcggggttaaaatgccccgacgctctagaaggacgacaagaccctataaaactttactacgttaggctggggcggccaaccctctccgggaaacaccgtgcgtgatcgaacatgattgaacaggaagaccaagttactttagggataacagcgcaatagcttcggagagcccccatcgatgaaggcgtttgcgacctcgatgttgaattggagccctccccggagcaacccccgggggaggtctgttcgacctttgattctccacgt   [291]
EX_Isla     gacggctgacttgaccttgaaaccgcggggttaaaatgccccgacgctctagaaggacgacaagaccctataaaactttactacgttaggctggggcggccaaccctctccgggaaacaccgtgcgtgatcgaacatgattgaacaggaagaccaagttactttagggataacagcgcaatagcttcggagagcccccatcgatgaaggtgtttgcgacctcgatgttgaattggagccctccccggagcaacccccgggggaggtctgttcgacctttgattctccacat   [291]
EX428       gacggctgacttggccttgaaaccgcggggttaaaatgccccgacgctctagaaggacgacaagaccctataaaactttactacgttaggctggggcggccaaccccctccgggaaacaccgtgcgtgaccgaacatagctaaacaggaagaccaagttactttagggataacagcgcaatagcttcggagagcccccatcgatgaagctgtttgcgacctcgatgttgaattggagccctccccggagcaacccccgggggaggtctgttcgacctttaattctccacat   [291]
ECAR19_1    gacggctgactcggccctgaaaccacggggtaaaaatgccccgacgttctagaaggacgacaagaccctataaaactttactacgtttagctggggcggccaaccccctccgggaaacaccgtgcgtgaccgaacattttttaatagaaagaccaagttactttagggataacagcgcaatagttccgaagagcccctatcgatggagctgattgcgacctcgatgttgaattggagccccactcggagcagcccccgagggaggtctgttcgacctttaatcctccacgt   [291]
CAR14_1     gacggctgactcggccctgaaaccacggggtaaaaatgccccgacgttctagaaggacgacaagaccctataaaactttactacgtttagctggggcggccaaccccctccgggaaacaccgtgcgtgaccgaacattttttaatagaaagaccaagttactttagggataacagcgcaatagttccgaagagcccctatcgatggagctgattgcgacctcgatgttgaattggagccccactcggagcagcccccgggggaggtctgttcgacctttaatcctccacat   [291]
CAR9_1      gacggctgactcggccctgaaaccacggggtaaaaatgccccgacgttctagaaggacgacaagaccctataaaactttactacgtttagctggggcggccaaccccctccgggaaacaccgtgcgtgaccgaacatttttaaatagaaagaccaagttactttagggataacagcgcaatagttccgaagagcccctatcgatggaactgattgcgacctcgatgttgaattggagtcccacccggagcagcccccgggggaggtctgttcgacctttaattctccacat   [291]
EX_H79_1    gacgactgactcggccttgaaaccacggggtaaaaatgccccgacgttctagaaggacgacaagaccctataaaactttactacgtttagctggggcggccaaccccctccgggaaacaccgtgcgtgaccgaacatttttaaatagaaagaccaagttactttagggataacagcgcaatagttccgaagagcccctatcgatggagctgtttgcgacctcgatgttgaattggagccccacccggagcagcccccgggggaggtctgttcgacctttaatcctccacat   [291]
EX_H80_1    gacgactgactcggccctgaaaccacggggtaaaaatgccccgacgctctagaaggacgacaagaccctataaaactttactacgtttagctggggcggccaaccccctccgggaaacaccgtgcgtgaccgaacattattaaatagaaagaccaagttactttagggataacagcgcaatagttccgaagagcccctatcgatggagctgtttgcgacctcgatgttgaattggagccccccccggagcagcccccgggggaggtctgttcgacctttaattctccacat   [291]
EX_H84_2    gacggctgactcagccttgaaaccacggggtaaaaatgcctcgacgccctagaaggacgacaagaccctataaaacttcactacgtttagctggggcggccaaccctctccgggaaacaccgtgcgtggtcgatcatactttaatagaaagaccaagttactttagggataacagcgcaataattccgaagagcccctatcgatggagttgtttgcgacctcgatgttgaattggagccctgctcggagcagcccccgagggaggtctgttcgacctttaattctccacat   [291]
CAR45_1     gacggctgactcagccttgaaaccacggggtaaaaatgcctcgacgccctagaaggacgacaagaccctataaaacttcactacgtttagctggggcggccaaccctctccgggaaacaccgtgcgtggtcgatcatactttaatagaaagaccaagttactttagggataacagcgcaataattccgaagagcccctatcgatggagttgtttgcgacctcgatgttgaattggagccctgctcggagcagcccccgagggaggtctgttcgacctttaattctccacat   [291]
CAR11_2     gacggctgactcagccttgaaaccacggggtaaaaatgcctcgacgccctagaaggacgacaagaccctataaaacttcactacgtttagctggggcggccaaccctctccgggaaacaccgtgcgtggtcgatcatactttaatagaaagaccaagttactttagggataacagcgcaataattccgaagagcccctatcgatggagttgtttgcgacctcgatgttgaattggagccctgctcggagcagcccccgaaggaggtctgttcgacctttaattctccacat   [291]
CAR15_1     gacgactaaatcatccttgaaaaattagggtaaaaatgccccaataacttaggaggacgacaagaccctataaaactttaccacggttagctggggcggccatccccctccggggaacaccttgagtgatcgaacccctcttagtagaaagatcaagttactttagggataacagcgtaattggcccgtagagcccctatcgatgggccagtttacgacctcgatgttgaattggaatcccatctgggagcagcccctcaggaagtctgttcgacttttaaatttccacat   [291]
EX_270      gacgcctaaatcatccttgaaaaactaaggtaaaaatgccttaataaactaggaggacgacaagaccctataaaactttaccacggttagctggggcggccatccccctccggggaacaccttgagtgaccgaacccttcttagtagaaagaccaagttactttagggataacagcgtaattgtttcgtagagcccccatcgatgagacagtttacgacctcgatgttgaattggagacccttctgggagcagcccctcaggaagtctgttcgacttttaattctccacat   [291]
EX_565      gacgcctaaatcatccttgaaaaattaaggtaaaaatgcctcaataaactaggaggacgacaagaccctataaaactttaccacggttagctggggcggctatccccctccggggaacaccttgagtgaccgaacccttttcagtagaaagaccaagttactttagggataacagcgtaattgtttcgtagagcccctatcgatgaaacagtttacgacctcgatgttgaattggaggcccttctgggagcagccccccaggaagtctgttcgacttttaattctccacat   [291]
EX_124      gacgcctaaatcatccttgaaaaattaaggtaaaaatgcctcaataaactaggaggacgacaagaccctataaaactttaccacggttagctggggcggctatccccctccggggaacaccttgagtgaccgaacccttttcagtagaaagaccaagttactttagggataacagcgtaattgtttcgtagagcccctatcgatgaaacagtttacgacctcgatgttgaattggaggcccttctgggagcagccccccaggaagtctgttcgacttttaattctccacat   [291]
CAR38_1     gacgactgactcaaccttaaaaacttagggtaaaaatgccccaataatttagaaagacgacaagaccctataaaactttacctcggttagctggggcggccaaccccctccggggaacaccttgtgtgaccgaaccccctttcgtaggaagatcaagttactttagggataacagcgtaattgtttcttagagcccctatcgatgaaatagtttacgacctcgatgttgaattggggaaccttttgggagcagcccctcaggaagtctgttcgacttttaatcccccacat   [291]
Ebra10      gacgactgactcagccttaaaaacctagggtaaaaatgccccaataatctagaaggacgacaagaccctataaaactttaccacggttagctggggcggccaaccccctccggggaacaccttgtgtgatcgaaccctacttagaagcaagaccaagttactttagggataacagcgtaattgttttgtagagcccctatcgataaagcagtttacgacctcgatgttgaattggagtaccccttgggagcagcccctcaggaagtctgttcgacttttaaccctccacat   [291]
Ebra8       gacgactgactcagccttaaaaacctagggtaaaaatgccccaatagtctagaaggacgacaagaccctataaaactttaccacggttagctggggcggccaaccccctccggggaacaccttgtgtgatcgaaccctacttagaagcaagaccaagttactttagggataacagcgtaattgttttgtagagcccctatcgataaagcagtttacgacctcgatgttgaattggagtaccccttgggagcagcccctcaggaagtctgttcgacttttaaccctccacat   [291]
Ebra7       gacgactgactcagccttaaaaacctagggtaaaaatgccccaataatctagaaggacgacaagaccctataaaactttaccacggttagctggggcggccaaccccctccggggaacaccttgtgtgatcgaaccctacttagaagcaagaccaagttactttagggataacagcgtaattgttttgtagagcccctatcgataaagcagtttacgacctcgatgttgaattggagtaccccttgggagcagcccctcaggaagtctgttcgacttttaaccctccacat   [291]
Ebra9       gacgactgactcagccttaaaaacctagggtaaaaatgccccaataatctagaaggacgacaagaccctataaaactttaccacggttagctggggcggccaaccccctccggggaacaccttgtgtgatcgaaccctacttagaagcaagaccaagttactttagggataacagcgtaattgttttgtagagcccctatcgataaagcagtttacgacctcgatgttgaattggagtaccccttgggagcagcccctcaggaagtctgttcgacttttaaccctccacat   [291]
Ebra11      gacgactgactcggctttaaaaatttagggtaaaaatgccccaataacctagaaggacgacaagaccctataaaactttaccacggttagctggggcggccaaccccctccggggaacaccttgagtgaccgaaccttgtttagaagaaagaccaagttactttagggataacagcgtaattgttttgtagagcccctatcgataaaacagtttacgacctcgatgttgaattggggaaccccttgggagcagcccctcaggaagtctgttcgacttttaatcccccacat   [291]
Ebra12      gacgactgactcggctttaaaaatttagggtaaaaatgccccaataacctagaaggacgacaagaccctataaaactttaccacggttagctggggcggccaaccccctccggggaacaccttgagtgaccgaaccttgtttagaagaaagaccaagttactttagggataacagcgtaattgttttgtagagcccctatcgataaaacagtttacgacctcgatgttgaattggggaaccccttgggagcagcccctcaggaagtctgttcgacttttaatcccccacat   [291]
EXCAR8_1    gacgactgactcagctctaaaaaattggggtaaaaatgccccattgatttagaaggacgacaagaccctataaaactttaccacggttagctggggcggccaaccccctccggggaacacagtgtgtgatcgaacctaattaaatagtaagaccaagttactttagggataacagcgtaattgcctcgtagagccccaatcgatgaggccgcttacgacctcgatgttgaattgggaaaccccttgagagcagccccccaggaagtctgttcgacttttaattccccacgt   [291]
Ebra1       aacgactaaatcaaccttgaaaacttagggtaaaaatgccccaataatctagtaggacgacaagaccctataaaactttaccacggttagctggggcggccatccccctccggggaacaccttgcgtgaccgaaccctttttagtaaaaagaccaagttactttagggataacagcgtaattgttccagagagcccctatcgacggagcagattacgacctcgatgttgaattggggaccctcctaggagcagccccttaggaagtctgttcgacttttaatcccccacat   [291]
Ebra2       aacgactaaatcaaccttgaaaacttagggtaaaaatgccccaataatctagtaggacgacaagaccctataaaactttaccacggttagctggggcggccatccccctccggggaacaccttgcgtgaccgaaccctttttagtaaaaagaccaagttactttagggataacagcgtaattgttccagagagcccctatcgacggagcagattacgacctcgatgttgaattggggaccctcctaggagcagccccttaggaagtctgttcgacttttaatcccccacat   [291]
Ebra4       aacgactaaatcaaccttgaaaacttagggtaaaaatgccccaataatctagtaggacgacaagaccctataaaactttaccacggttagctggggcggccatccccctccggggaacaccttgcgtgaccgaaccctttttagtaaaaagaccaagttactttagggataacagcgtaattgttccagagagcccctatcgacggagcagattacgacctcgatgttgaattggggaccctcctaggagcagccccttaggaagtctgttcgacttttaatcccccacat   [291]
Ebra5       aacgactaaatcaaccttgaaaacttagggtaaaaatgccccaataatctagtaggacgacaagaccctataaaactttaccacggttagctggggcggccatccccctccggggaacaccttgcgtgaccgaaccctttttagtaaaaagaccaagttactttagggataacagcgtaattgttccagagagcccctatcgacggagcagattacgacctcgatgttgaattggggaccctcctaggagcagccccttaggaagtctgttcgacttttaatcccccacat   [291]
Ebra3       aacgactaaatcaaccttgaaaacttagggtaaaaatgccccaataatctagtaggacgacaagaccctataaaactttaccacggttagctggggcggccatccccctccggggaacaccttgtgtgaccgaaccctttttagtaaaaagaccaagttactttagggataacagcgtaattgttccagagagcccctatcgacggagcagattacgacctcgatgttgaattggggaccctcctaggagcagccccttaggaagtctgttcgacttttaatcccccacat   [291]
EX_SC_2     gacgactgactcaaccttaaaaaattagggtaaaaatgccttaatgaactagaaggacgacaagaccctataaaactttactacggttagctggggcggccatccccctccggggaacaccctgtgtgaccgaaccccttttagtagaaagaccaagttactttagggataacagcgtaattatcttgtagagcccctatcgatgagatagcttacgacctcgatgttgaattggggctcctgctaagagcaaccccctaggaagtctgttcgacttttaaacccccacat   [291]
EX_RJ_2     gacgactgactcaaccttaaaaaattagggtaaaaatgccttaatgaactagaaggacgacaagaccctataaaactttactacggttagctggggcggccatccccctccggggaacaccctgtgtgaccgaaccccttttagtagaaagaccaagttactttagggataacagcgtaattatcttgtagagcccctatcgatgagatagcttacgacctcgatgttgaattggggctcctgctaagagcaaccccctaggaagtctgttcgacttttaaacccccacat   [291]

[12S clean]
CAR_28_1    taaaccgggattagataccccgttatacgaaggagcataggggggtagtatcggctacggcccccaaacccaaagaacttggcggcaacctaccctactagaggagcctgccccgtaaccgacaccacccgttaacccccagtatgtctgtataccgccgtctaacctctaactacgaaggtggggtggtaaggttaccactaaagacaggtcgaggtgcagcggatctggggggggaggtgggctacaatccccgtgcggaggggggaagaaaatggatttaggagtacccggaggttaatacccctcggggaaatggacctgggtcgtgtacatatc-----------------------------   [339]
Ex_60_1     taaaccgggattagataccccgctatacgggggagtcccggggggtagtatcggctacggcccccaaacccaaagaacttggcggcaacccatcctactagaggagcctgccccgtaaccgacaccacccgttaacccccagcatgtctgtataccgccgtctaacccctagctacgaaggtggggtgacaaggtcaccaccaaagacaggtcgaggtgcagcggatctggggggggtggtgggctacaatccccgtgcggaggggggggcaagatggatttagcagtacctgggggttaacaccccccggggaaatgggcctgggttgtgtacatatcgcccgtcactctcaataaacttgagataa   [368]
EX59_4      taaaccgggattagataccccgctatacgggggagtcccggggggtagtatcggctacggcccccaaacccaaagaacttggcggcaacccatcctactagaggagcctgccccgtaaccgacaccacccgttaacccccagcatgtctgtataccgccgtctaacccctagctacgaaggtggggtgacaaggtcaccaccaaagacaggtcgaggtgcagcgaatctggggggggtggtgggctacaatccccgtgcggaggggggggcaagatggatttagcagtacctgggggttaacaccccccggggaaatgggcctgggttgtgtacatatcgcccgtcactctcaataaacttgagataa   [368]
EX_441_1    taaaccgggattagataccccgctatacgggggagtcccggggggtagtatcggctacggcccccaaacccaaagaacttggcggcaacccatcctactagaggagcctgccccgtaaccgacatcacccgttaacccccagcatgtctgtataccgccgtctaacccctagccacgaaggtggggtgacaaggtcaccaccaaagacaggtcgaggtgcagcgaatctggggggggtggtgggctacaatccccgtgcggaggggggggcaagatggatttagtagtacctgagggttaacaccccccggggaaatgggcctgggttgtgtacatatcgcccgtcactctcaataaacttgagataa   [368]
EX_412      taaaccgggattagataccccgctatacgggggagtcccggggggtagtatcggctacggcccccaaacccaaagaacttggcggcaacccatcctactagaggagcctgccccgtaaccgacaccacccgttaacctccagcatgtctgtataccgccgtctaacccctagctacgaaggtggggtgacaaggtcaccaccaaagacaggtcgaggtgcagcgaatctggggggggcggtgggctacaatcttcgtgcggaggggggggcaagatggatttagtagtacctgggggttaacaccccccggggaaatgggcctgggttgtgtacatatcgcccgtcactctcataaaacttgagataa   [368]
EX_415      taaaccgggattagataccccgctatacgggggagtcccggggggtagtatcggctacggcccccaaacccaaagaacttggcggcaacccatcctactagaggagcctgccccgtaaccgacaccacccgttaacctccagcatgtctgtataccgccgtctaacccctagctacgaaggtggggtgacaaggtcaccaccaaagacaggtcgaggtgcagcgaatctggggggggcggtgggctacaatcttcgtgcggaggggggggcaagatggatttagtagtacctgggggttaacaccccccggggaaatgggcctgggttgtgtacatatcgcccgtcactctcataaaacttgagataa   [368]
EX_599      taaaccgggattagataccccgctatacgggggagtcccggggggtagtatcggctacggcccccaaacccaaagaacttggcggcaacccatcctactagaggagcctgccccgtaaccgatatcacccgttaacccccagtatgtctgtataccgccgtctaacccctagctacgaaggtggggtgtcaaggtcaccaccaaagacaggtcgaggtgcagcggatctggggggggtggtgggctacaatccctgtgcggaggggggggcaagatggatttagtagtacctgggggttaacaccccctggggaaatgggtctgggtcgtgtacatatcgcccgtcactctcaacaaacttgagataa   [368]
EX_568      taaaccgggattagataccccgctatacgggggagtcccggggggtagtatcggctacggcccccaaacccaaagaacttggcggcaacccatcctactagaggagcctgccccgtaaccgatatcacccgttaacccccagtatgtctgtataccgccgtctaacccctagctacgaaggtggggtgtcaaggtcaccaccaaagacaggtcgaggtgcagcggatctggggggggtggtgggctacagtccctgtgcggaggggggggcaagatggatttagtagtacctgggggttaacaccccctggggaaatgggtctgggtcgtgtacatatcgcccgtcactctcaacaaacttgagataa   [368]
EX_22       taaaccgggattagataccccgctatacgggggagtcccggggggtagtatcggctacggcccccaaacccaaagaacttggcggcaacccatcctactagaggagcctgccccgtaaccgatatcacccgttaacccccagtatgtctgtataccgccgtctaacccctagctacgaaggtggggtgtcaaggtcaccaccaaagacaggtcgaggtgcagcggatctggggggggtggtgggctacaatccctgtgcggaggggggggcaagatggatttagtagtacctgggggttaacaccccctggggaaatgggtctgggtcgtgtacatatcgcccgtcactctcaacaaacttgagataa   [368]
EX_397_1    taaaccgggattagataccccgctatacgggggagtcccggggggtagtatcggctacggcccccaaacccaaagaacttggcggcaacccatcctactagaggagcctgccccgtaaccgatatcacccgttaacccccagtatgtctgtataccgccgtctaacccctagctacgaaggtggggtgtcaaggtcgccaccaaagacaggtcgaggtgcagcggatctggggggggtggtgggctacaatccctgtgcggaggggggggcaagatggatttagtagtacctgggggttaacaccccctggggaaatgggtctgggtcgtgtacatatcgcccgtcactctcaacaaacttgagataa   [368]
EX_278      taaaccgggattagataccccgctatacgggggagtcccggggggtagtatcggctacggcccccaaacccaaagaacttggcggcaacccatcctactagaggagcctgccccgtaaccgatatcacccgttaacccccagtatgtctgtataccgccgtctaacccctagctacgaaggtggggtgtcaaggtcgccaccaaagacaggtcgaggtgcagcggatctggggggggtggtgggctacaatccctgtgcggaggggggggcaagatggatttagtagtacctgggggttaacaccccctggggaaatgggtctgggtcgtgtacatatcgcccgtcactctcaacaaacttgagataa   [368]
Ex_394_2    taaaccgggattagataccccgctatacgggggagtcccggggggtagtatcggctacggcccccaaacccaaagaacttggcggcaacccatcctactagaggagcctgccccgtaaccgatatcacccgttaacccccagtatgtctgtataccgccgtctaacccctagctacgaaggtggggtgtcaaggttaccaccaaagacaggtcgaggtgcagcggatctggggggggtggtgggctacaatccctgtgcggaggggggggcaagatggatttagtagtacctgggggttaacaccccctggggaaatgggtctgggtcgtgtacatatcgcccgtcactctcaacaaacttgagataa   [368]
EX_405      taaaccgggattagataccccgctatacgggggagtcccggggggtagtatcggctacggcccccaaacccaaagaacttggcggcaacccatcctactagaggagcctgccccgtaaccgatatcacccgttaacccccagtatgtctgtataccgccgtctaacccctagctacgaaggtggggtgtcaaggtcaccaccaaagacaggtcgaggtgcagcggatctggggggggtggtgggctacaattcctgtgcggaggggggggcaagatggatttagtagtacctgggggttaacaccccccggggaaatgggtctgggtcgtgtacatatcgcccgtcactctcaacaaacttgagataa   [368]
Ex_8_2      taaaccgggattagataccccgctatacgggggagtcccggggggtagtatcggctacggcccccaaacccaaagaacttggcggcaacccatcctactagaggagcctgccccgtaaccgatatcacccgttaacccccagtatgtctgtataccgccgtctaacccctagctacgagggtggggtgtcaaggtcaccaccaaagacaggtcgaggtgcagcggatctggggggggtggtgggctacaatccctatgcggaggggggggcaagatggatttagtagtacctgggggttaacaccctctggggaaatgggtctgggtcgtgtacatatcgcccgtcactctcaacaaacttgagataa   [368]
Ex_10_2     taaaccgggattagataccccgctatacgggggagtcccggggggtagtatcggctacggcccccaaacccaaagaacttggcggcaacccatcctactagaggagcctgccccgtaaccgatatcacccgttaacccccagtatgtctgtataccgccgtctaacccctagctacgagggtggggtgtcaaggtcaccaccaaagacaggtcgaggtgcagcggatctggggggggcggtgggctacaatccctatgcggaggggggggcaagatggatttagtagtacctgggggttaacaccctctggggaaatgggtctgggtcgtgtacatatcgcccgtcactctcaacaaacttgagataa   [368]
Ex_404_1    taaaccgggattagataccccgctatacgggggagtcccggggggtagtatcggctacggcccccaaacccaaagaacttggcggcaacccatcctactagaggagcctgccccgtaaccgatatcacccgttaacccccagtatgtctgtataccgccgtctaacccctagctacgaaggtggggtgtcaaggtcaccaccaaagacaggtcgaggtgcagcggatctggggggggtggtgggctacaattcctgtgcggaggggggggcaagatggatttagtactacctgagggttaacaccccctggggaaatgggtctgggtcgtgtacatatcgcccgtcactctcaacaaacttgagataa   [368]
Ex_407_1    taaaccgggattagataccccgctatacgggggagtcccggggggtagtatcggctacggcccccaaacccaaagaacttggcggcaacccatcctactagaggagcctgccccgtaaccgacatcacccgttaacccccagtatgtctgtataccgccgtctaacccctagctacgaaggtggggtgccaaggtcaccaccaaagacaggtcgaggtgcagcggatctggggggggtggtgggctacaatccccgtgcagaggggggggcaagatggatttagcagtacctgagggttaacacccctcggggaaatgggtctgggtcgtgtacatatcgcccgtcactctcaacaaacttgagataa   [368]
EX59_2      taaaccgggattagataccccgctatacgggggagtcccggggggtagtatcggctacggcccccaaacccaaagaacttggcggcaacccatcctactagaggagcctgccccgtaaccgacaccacccgttaacccccagtatgtctgtataccgccgtctaacccctagctacgaaggtggggtgccaaggtcaccaccgaagacaggtcgaggtgcagcggatctggggggggtggtgggctacaatccccgtgcggaggggggggcaagatggatttagtagtacctgagggttaacacccctcggggaaatgggtctgggtcgtgtacatatcgcccgtcactctcaacaaacttgagataa   [368]
Ex_392_2    taaaccgggattagataccccgctatacgggggagtcccggggggtagtatcggctacggcccccaaacccaaagaacttggcggcaacccatcctactagaggagcctgccccgtaaccgatatcacccgttaacccccagtatgtctgtataccgccgtctaacccctagctacgagggtggggtgtcaaggtcaccaccaaagacaggtcgaggtgcagcggatctggggggggtggtgggctacaatccctatgcggaggggggggcaagatggatttagtagtacctgggggttaacaccctttggggaaatgggtctgggtcgtgtacatatcgcccgtcactctcaacaaacttgagataa   [368]
EX_69       taaaccgggattagataccccgctatacgagggagtcccggggggtagtatcggctacgacccccaaacccaaagaacttggcggcaacccatcctactagaggagcctgccccgtaaccgatatcacccgttaacccccagtatgtctgtataccgccgtctaacccctagctacgagggtggggtgtcaaggtcgccatcaaagacaggtcgaggtgcagcggatctggggggggtggtgggctacaatccccgtgcggaggggggggcaagatggatttagtagtacctgggggtgaagacccctcggggaaatgggtctgggtcgtgtacatatcgcccgtcactctcaataaacttgagataa   [368]
EX_416      taaaccgggattagataccccgctatacgagggagtcccggggggtagtatcggctacgacccccaaacccaaagaacttggcggcaacccatcctactagaggagcctgccccgtaaccgatatcacccgttaacccccagtatgtctgtataccgccgtctaacccctagctacgagggtggggtgtcaaggtcgccatcaaagacaggtcgaggtgcagcggatctggggggggtggtgggctacaatccccgtgcggaggggggggcaagatggatttagtagtacctgggggtgaagacccctcggggaaatgggtctgggtcgtgtacatatcgcccgtcactctcaataaacttgagataa   [368]
EX_71       taaaccgggattagataccccgctatacgagggagtcccggggggtagtatcggctacgacccccaaacccaaagaacttggcggcaacccatcctactagaggagcctgccccgtaaccgatatcacccgttaacccccagtatgtctgtataccgccgtctaacccctagctacgagggtggggtgtcaaggtcgccatcaaagacaggtcgaggtgcagcggatctggggggggtggtgggctacaatccccgtgcggaggggggggcaagatggatttagtagtacctgggggtgaagacccctcggggaaatgggtctgggtcgtgtacatatcgcccgtcactctcaataaacttgagataa   [368]
EX_413      taaaccgggattagataccccgctatacgggggagtcccggggggtagtatcggctacgacccccaaacccaaagaacttggcggcaacccatcctactagaggagcctgccccgtaaccgatatcacccgttaacccccagtatgtctgtataccgccgtctaacccctagctacgagggtggggtgccaaggtcgccaccaaagacaggtcgaggtgcagcggatctggggggggtggtgggctacaatccccgtgcggaggggggggcaagatggatttagcagtacctgggggtgagaacccctcggggaaatgggtctgggtcgtgtacatatcgcccgtcactctcaacaaacttgagataa   [368]
EX59_3      taaaccgggattagataccccgctatacgagggagtcccggggggtagtatcggctacgacccccaaacccaaagaacttggcggcaacccatcctactagaggagcctgccccgtaaccgatatcacccgttaacccccagtatgtctgtataccgccgtctaacccctagctacgagggtggggtgtcaaggtcgccaccaaagacaggtcgaggtgcagcggatctggggggggtggtgggctacaatccccgtgcggaggggggggcaagatggatttagcagtacctgggggtgaggacccctcggggaaatgggtctgggtcgtgtacatatcgcccgtcactctcaacaaacttgagataa   [368]
Ex1_1       taaaccgggattagataccccgctatacgggggagtcccggggggtagtatcggctacggcccccaaacccaaagaacttggcggcaacccatcctgctagaggagcctgccccgtaaccgacaccacccgttagcccccagcatgtctgtataccgccgtctaacccctagctacgaaggtggggtgccaaggtcgccaccgaagacaggtcgaggtgcagcggatctgggggaggcggtgggctacaatccccgtgcggaggggggggcaagatggatttattattacctgggggtcaacaccccccggggaaatgggcctgggtcgtgtacatatcgcccgtcactctcggtaaacctgagataa   [368]
EX_Isla     taaaccgggattagataccccgttatacgggggagtcccggggggtagtatcggctacggcccccaaacccaaagaacttggcggcaacccatcctactagaggagcctgccccgtaaccgacaccacccgttagcccccagcatgtctgtataccgccgtctaacccctagctacgaaggtggggtgccaaggtcgccaccgaaggcaggtcgaggtgcagcggatctggggggggcggtgggctacaatccccgtgcggaggggggggcaagatggatttattattacctgggggtcaacaccccccggggaaatgggcctgggtcgtgtacatatcgcccgtcactctcggtaaacctgagataa   [368]
EX428       taaaccgggattagataccccgttatacgggggagtcccggggggtagtatcggctacggcccccaaacccaaagaacttggcggcaacccatcctactagaggagcctgccccgtaaccgacaccacccgttagcccccagcatgtctgtataccgccgtctaacccctagctacgaaggtggggtgccaaggtcgccaccaaagacaggtcgaggtgcagcggatctgggggaggtggtgggctacaatccccgtgcggaggggggggcaagatggatttagtagtacctggggatcaacaccccccggggaaatgggcctgggtcgtgtacatatcgcccgtcactctcggaaaacctgagataa   [368]
ECAR19_1    taaaccgggattagataccccgctatacgggggagtataggggggtagtaccggctacggcccccaaacccaaagaacttggcggccacccaccctgctagaggagcctgccccataaccgacgccacccgttagcccccagtatgtttgtataccgccgtctaacccctagctacgaaggtggggtgataaggtctccaccaaagacaggtcgaggtgcagcggatctgggggaggaggtgggctacagtccctgtgcggaggggggggcaagatggatttagcagtatctgggggttatcatcccccggggaattggacctgggttgtgtacatatcgcccgtcactctcaacaaacttgagataa   [368]
CAR14_1     taaaccgggattagataccccgctatacgggggagtttaggggggtagtaccggctacggcccccaaacccaaagaacttggcggccacccaccctgctagaggagcctgccccataaccgacgccacccgttagcccccagtatgtttgtataccgccgtctaacccctagctacgaaggtggggtgataaggtctccaccaaagacaggtcgaggtgcagcggatctgggggaggaggtgggctacagtccctgtgcggaggggggggcaagatggatttagcagtatctgggggttatcatcccccggggaattggacctgggttgtgtacatatcgcccgtcactctcaacaaacttgagataa   [368]
CAR9_1      taaaccgggattagataccccgctatacgggggagtataggggggtagtaccggctacggcccccaaacccaaagaacttggcggccacccaccctgctagaggagcctgccccataaccgacgccacccgttagcccccagtatgtttgtataccgccgtctaacccctagctacgaaggtggggtgataaggtctccaccaaagacaggtcgaggtgcagcggatctgggggaggaggtgggctacagtccctgtgcggaggggggggcaagatggatttagcagtatctgggggttatcatcccccggggaattggacctgggttgtgtacatatcgcccgtcactctcaataaacttgagataa   [368]
EX_H79_1    taaaccgggattagataccccgctatacgggggggt-taggggggtagtaccggctacggcccccaaacccaaagaacttggcggctacccaccctactagaggagcctgccccgtaaccgacgccacccgttagcccccagtatgtttgtataccgccgtctaacccctagctacgaaggtggggtggaaaggtctccatcaaagacaggtcgaggtgcagcggatctgggggaggaggtgggctacagtccccgtgcggaggggggggcaagatggatttagcagtatccgggggttaacatcccccggggaatcggacctgggtcgtgtacatatcgcccgtcactctcaacaaacttgagataa   [367]
EX_H80_1    taaaccgggattagataccccgctatacggggggggtaaggggggtagtaccggctacggcccccaaacccaaagaacttggcggctgcccaccctactagaggagcctgccccataaccgacgccacccgttagcccccagtatgtttgtataccgccgtctaacccctagctacgaaggtggggtggtaaggtccccatcaaagacaggtcgaggtgcagcggatctgggggaggaggtgggctacagtccccgtgcggaggggggggcaagatggatttagcagtatccgggggttaacatccctcggagaatcggacctgggtcgtgtacatatcgcccgtcactctcattaaacttgagataa   [368]
EX_H84_2    taaaccgggattagataccccgttatacgagggaatataggggggtagtaccggttacggcccctaaacccaaagaacttggcggcaactcacccttctagaggagcctgccccgtaaccgacaccacccgttaacctccagtatgtctgtataccgccgtctaacccctagctacaaaggtggggtgtaaaggtttccatcaaagacaggtcgaggtgcagcggatctggaggagaaggtgggctacaatccctatgcagagggagggataagatggatttagcagtacccgagggttaacacccttcggagaattggacctgggttgtgtacatatcgcccgtcactctcaacaaacttgagataa   [368]
CAR45_1     taaaccgggattagataccccgttatacgaggaaatataggggggtagtaccggttacggcccccaaacccaaagaacttggcggcaactcacccttctagaggagcctgccccgtaaccgacaccacccgttaacctccagtatgtctgtataccgccgtctaacccctagctacaaaggtggggtgtaaaggtttccatcaaagacaggtcgaggtgcagcggatctggaggaggaggtgggctacaatccttatgcagagggagggataagatggatttagcagtacccgagggttaacaccctttggagaattggacctgggttgtgtacatatcgcccgtcactctcaacaaacttgagataa   [368]
CAR11_2     taaaccgggattagataccccgttatacgagaaaatacaggggggtagtatcggttacggccctcaaacccaaagaacttggcggcaactcacccttctagaggagcctgccccgtaaccgacaccacccgttaacctccagtatgtctgtataccgccgtctaacctctagctacaaaggtggggtgaaaaggtttccatcaaagacaggtcgaggtgcagcggatctgggggaggaggtgggctacaatccttatgcagagggagggacaagatggatttagcagtacccgagggttaacacccttcggagaattggacctgggttgtgtacatatcgcccgtcactctcaacaaacttgagataa   [368]
CAR15_1     taaaccgggattagataccccgctatatagggggggtttggggggtagtaacggctatggtccccaaacccaaagaacttggcggcagcctacccaactagaggaacctgccccataaccgataccacccgttaaccccctatatgtttgtataccgccgtctaacctttaactactaggttaaggtggaatggtcccccattaagacaggtcgaggtgcagcgcattggggggaggaggtgggttacagtccccatgcggagggaaggctaagatggatttagaggtagcgtggggtcaatacccccacgtgaattggatttaggccgtgtacatatcgcccgtcactctcaataaatttgagataa   [368]
EX_270      taaaccgggattagataccccgttatatagggggggtttggggggtagtaacggctatggtccccaaacccaaagaacttggcggcagctcacccaactagaggaacctgccccgtaaccgataccacccgttagccctccatatgtatgtataccgccgtctaacctttaacttctaggttaaggtgatatggttgcccacaaagacaggtcgaggtgcagcgtattgggggggggaggtgggttacaatccctatgcggagggggggttaagatggatttagaggtagcggggggttaatatccccctgtgaattggatttgggccgtgtacatatcgcccgtcactctcaataaacttgagataa   [368]
EX_565      taaaccgggattagataccccgttatatagggggggtttggggggtagtaacggctatggtccccaaacccaaagaacttggcggcagctcacccaactagaggaacctgccccgtaaccgataccacccgttagcctcccatatgtatgtataccgccgtctaacctttaacctctaggttaaggtgatatggttgcccacaaagacaggtcgaggtgcagcgtattgggagggggaggtgggttacaatccctatgcggagggggggttaagatggatttagaggtagcggggggttagtatccccccgtgaattggatttgggccgtgtacatatcgcccgtcactctcaataaacttgagataa   [368]
EX_124      taaaccgggattagataccccgttatatagggggggtttggggggtagtaacggctatggtccccaaacccaaagaacttggcggcagctcacccaactagaggaacctgccccgtaaccgataccacccgttagcctcccatatgtatgtataccgccgtctaacctttaacttctaggttaaggtgatatggttgcccacaaagacaggtcgaggtgcagcgtattgggagggggaggtgggttacaatccctatgcggagggggggttaagatggatttagaggtagcggggggttagtatccccccgtgaattggatttgggccgtgtacatatcgcccgtcactctcaataaacttgagataa   [368]
CAR38_1     taaaccgggattagataccccgctatatgggggaggttaggggggtagtaacggttaggccccccaaacccaaagaacttggcggcagcccacccaactagaggagcctgccccgtaaccgataccacccgttagcctcccgtgtgtatgtataccgccgtctaatctttaacccctaagttaaggtaaaaaggtaaccccctaagacaggtcgaggtgcagcgtattgggagggggaggtgggctacagttcctctgcagagggaggggcaagatggatttagaggtaccggggggtcagtacccccccgcgaattggatttgggccgtgtacatatcgcccgtcactctcaacaaacttgagataa   [368]
Ebra10      taaaccgggattagataccccgctatatgggggaggtttggggggtagtaacggctaggtcccccaaacccaaagaacttggcggcagcccacccaactagaggagcctgccccataaccgacaccacccgttagccccccgcatgtttgtataccgccgtctaatctttagcccccaggctaaggtgtaaaggagaccccctaagacaggtcgaggtgcagcgcattggggggaggaggtgggctacagttccattgcagagggaggggcaagatggatttagaggtaccggggggtcagtacccccccgcgaattggatttgggccgtgtacatatcgcccgtcactctcaataaacttgagataa   [368]
Ebra8       taaaccgggattagataccccgctatatgggggaggtttggggggtagtaacggctaggtcccccaaacccaaagaacttggcggcagcccacccaactagaggagcctgccccataaccgacaccacccgttagccccccgcatgtttgtataccgccgtctaatctttagcccccaggctaaggtgtaaaggagaccccctaagacaggtcgaggtgcagcgcattggggggaggaggtgggctacagttccattgcagagggaggggcaagatggatttagaggtaccggggggtcagtacccccccgcgaattggatttgggccgtgtacatatcgcccgtcactctcaataaacttgagataa   [368]
Ebra7       taaaccgggattagataccccgctatatgggggaggtttggggggtagtaacggctaggtcccccaaacccaaagaacttggcggcagcccacccaactagaggagcctgccccataaccgacaccacccgttagccccccgcatgtttgtataccgccgtctaatctttagcccccaggctaaggtgtaaaggagaccccctaagacaggtcgaggtgcagcgcattggggggaggaggtgggctacagttccattgcagagggaggggcaagatggatttagaggtaccggggggtcagtacccccccgcgaattggatttgggccgtgtacatatcgcccgtcactctcaataaacttgagataa   [368]
Ebra9       taaaccgggattagataccccgctatatgggggaggtttggggggtagtaacggctaggtcccccaaacccaaagaacttggcggcagcccacccaactagaggagcctgccccataaccgacaccacccgttagccccccgcatgtttgtataccgccgtctaatctttagcccccaggctaaggtgtaaaggagaccccctaagacaggtcgaggtgcagcgcattggggggaggaggtgggctacagttccattgcagagggaggggcaagatggatttagaggtaccggggggtcagtacccccccgcgaattggatttgggccgtgtacatatcgcccgtcactctcaataaacttgagataa   [368]
Ebra11      taaaccgggattagataccccgctatatgggggaggttcggggggtagtaacggctaggttccccaaacccaaagaacttggcggcagcccacccaactagaggagcctgccccgtaaccgataccacccgatagcctcccgcatgtttgtataccgccgtctaatctttagcccctaggttaaggtttaaaggtagccccctaagacaggtcgaggtgcagcgcattgggagggggaggtgggctacagttctattgcagaggggggggtaagatggatttagaggtaccggggggtcagtacccccccgcgaattggatttgggccgtgtacattt------------------------------   [338]
Ebra12      taaaccgggattagataccccgctatatgggggaggttcggggggtagtaacggctaggttccccaaacccaaagaacttggcggcagcccacccaactagaggagcctgccccgtaaccgataccacccgatagcctcccgcatgtttgtataccgccgtctaatctttagcccctaggttaaggtttaaaggtagccccctaagacaggtcgaggtgcagcgcattgggagggggaggtgggctacagttctattgcagaggggggggtaagatggatttagaggtaccggggggtcagtacccccccgcgaattggatttgggccgtgtaca---------------------------------   [335]
EXCAR8_1    taaaccgggattagataccccgctatatggagggggttcggggggtagtaacggctaggttccccaaacccaaagaacttggcggcagcttacccaactagaggagcctgccccgtaaccgatatcacccgttagccttccgtatgtttgtataccgccgtctaatctttaacttccaagttaaggtagcaaggttacctcttaagacaggtcgaggtgcagcgtatcggaaggaggaggtgggctacaattccgctgcagaggagaaggcaagatggatttagaggtatcggggggttagtatccccccgtgaattggatttaagccgtgtacatatcgcccgtcactctcaacaaacttgagataa   [368]
Ebra1       taaaccgggattagataccccgctatatggggggggttaggggggtagtaacggctatgtcccccaaacccaaagaacttggcggcagcccacccaactagaggagcctgtcccataaccgataccacccgttaaccccccacatgtttgtataccgccgtctaacttttagcttttaggctaaggtgcaaaggtagccctggaagacaggtcgaggtgcagcgtattggggggaggtgatgggctacaattctctagcggaggggggaataagttggatttagaggtagtggggggtcagtagccccccatgaattggatctgggccgtgtacatatcgcccgtcactctcaataaacttgagataa   [368]
Ebra2       taaaccgggattagataccccgctatatggggggggttaggggggtagtaacggctatgtcccccaaacccaaagaacttggcggcagcccacccaactagaggagcctgtcccataaccgataccacccgttaaccccccacatgtttgtataccgccgtctaacttttagcttttaggctaaggtgcaaaggtagccctggaagacaggtcgaggtgcagcgtattggggggaggtgatgggctacaattctctagcggaggggggaataagttggatttagaggtagtggggggtcagtagcctcccatgaattggatctgggccgtgtacatatcgcccgtcactctcaataaacttgagataa   [368]
Ebra4       taaaccgggattagataccccgctatatggggggggttaggggggtagtaacggctatgtcccccaaacccaaagaacttggcggcagcccacccaactagaggagcctgtcccataaccgataccacccgttaaccccccacatgtttgtataccgccgtctaacttttagcttttaggctaaggtgcaaaggtagccctggaagacaggtcgaggtgcagcgtattggggggaggtgatgggctacaattctctagcggaggggggaataagttggatttagaggtagtggggggtcagtagcctcccatgaattggatctgggccgtgtacatatcgcccgtcactctcaataaacttgagataa   [368]
Ebra5       taaaccgggattagataccccgctatatggggggggttaggggggtagtaacggctatgtcccccaaacccaaagaacttggcggcagcccacccaactagaggagcctgtcccataaccgataccacccgttaaccccccacatgtttgtataccgccgtctaacttttagcttttaggctaaggtgcaaaggtagccctggaagacaggtcgaggtgcagcgtattggggggaggtgatgggctacaattctctagcggaggggggaataagttggatttagaggtagtggggggtcagtagcctcccatgaattggatctgggccgtgtacatatcgcccgtcactctcaataaacttgagataa   [368]
Ebra3       taaaccgggattagataccccgctatatggggggggttaggggggtagtaacggctatgtcccccaaacccaaagaacttggcggcagcccacccaactagaggagcctgtcccataaccgataccacccgttaaccccccacatgtttgtataccgccgtctaacttttagcttttaggctaaggtgcaaaggtagccctggaagacaggtcgaggtgcagcgtattggggggaggtgatgggctacaattctctagcggaggggggaataagttggatttagaggtagtggggggtcagtagcctcccatgaattggatctgggccgtgtacatatcgcccgtcactctcaataaacttgagataa   [368]
EX_SC_2     taaaccgggattagataccccgctatacaggggaggttcggggggtagtaacggctatgggccctaaacccaaagaacttggcggcaacttatccaactagaggagcctgccccataaccgataccacccgttaacctccagcatgtttgtataccgccgtctaacctttaacttttaagttggggtttaaaggtcgcccttaaagacaggtcgaggtgcagcgtatatggggggggaggtgggctacaatcccaatgcagagaggggggcaagatggatttagaggtaacgtggggtcaaaacccccccgtgaattggatctgagttgtgtacatatcgcccgtcactctcatcaaacttgagataa   [368]
EX_RJ_2     taaaccgggattagataccccgctatacaggggaggttcggggggtagtaacggctatgggccctaaacccaaagaacttggcggcaacttatccaactagaggagcctgccccataaccgataccacccgttaacctccagcatgtttgtataccgccgtctaacctttaacttttaagttggggtttaaaggtcgcccttaaagacaggtcgaggtgcagcgtatatggggggggaggtgggctacaatcccaatgcagagaggggggcaagatggatttagaggtaacgtggggtcaaaacccccccgtgaattggatctgagttgtgtacatatcgcccgtcactctcatcaaacttgagataa   [368]

[coi]
CAR_28_1    tgagctggggcggtagggactgcgctcaggataattatccggacggaactaggtcagccggggagatttattggggacgatcaaatttataacgtagttgtaacggctcatgcgttcgtgataattttttttttggtgatgcccgttataatcggggggtttgggaattgattggttccccttatgattggggctcccgatatggcttttcctcgaataaataatataaggttttgactgttgcctccggcgttaactttgttgttagggaggggccttgtcgagaggggggtagggacggggtggacagtgtacccgcctttggctgctgggatcgctcataggggtgcatctgtagacttaggtattttttctctgcatttggcgggggcatcatctattttaggggcggctaactttattaggaccgtgatcaatatacgagccggggggattacgtatgaccgaacccccctgtttgtctggtctgtatttatcacggcaattttactacttctgtctttgcccgtgctggcgggggct   [543]
Ex_60_1     tgagcgggggcggtaggcactgcgctcaggataattattcgtaccgagttaggccagccggggaggtttattggggacgaccagatttacaatgtagttgtaacggcccacgcgttcgtgatgattttttttctagtgatgcctgtaataattggggggtttggcaattgactggtcccccttataattggggcccccgatatagcattccctcgtataaataacatgaggttttggctgttgcctccggctctgactttgctgttggggagcgggctagtggagaggggggtgggaacagggtggacggtgtacccacctctggctgctgggattgcccatagaggggcttcggtggatttggggatcttttccctgcatttggcgggggcgtcgtctattttgggggcagccaactttattagaactgtgatcaacatgcgggcggggggcatcacatacgaccggacccctctgtttgtttggtccgtgtttatcacggcgatcttattacttctatccttgcccgtgttggcaggggct   [543]
EX59_4      tgagcgggggcggtaggcactgcgctcaggataattattcgtaccgagttaggccagccggggaggtttattggggacgatcagatttacaatgtagttgtaacggcccacgcgttcgtgatgattttttttctagtgatgcctgtaataattggggggtttggcaattgactggtcccccttataattggggcccccgatatagcattccctcgtataaataacatgaggttttggctgttgcctccggctctgactttgctgttggggagcgggctagtggagaggggggtgggaacagggtggacggtgtacccacctttggctgccgggattgcccatagaggggcttcggtggatttggggatcttttccctgcatttggcgggggcgtcgtctattttgggggcagccaactttattagaactgtgatcaacatgcgggcggggggcatcacatacgaccggacccctctgtttgtttggtccgtgtttatcacggcgatcttattacttctatccttgcccgtgttggcaggggct   [543]
EX_441_1    tgagcgggggcggtaggcactgcgctcaggataattattcgtactgagttaggccagccggggaggtttatcggggacgatcagatttacaacgtagttgtgacggctcacgcgttcgtgatgatttttttcttagtgatacctgtaataattggggggtttggcaattgattggttcctcttataattggggcccctgatatagcatttcctcgtataaataatatgaggttttggttgctgcctccggctttaactttactgttagggagtgggctggtggagaggggggtgggaacaggatggacggtatacccacctttggctgctgggattgctcatagaggggcttcggtggatttggggatcttttccctgcatttggcgggggcgtcgtctattttgggggcagctaattttatcaggaccgtaattaatatgcgggcggtgggcatcacatacgaccggacccctctgttcgtttggtccgtgtttattacggcgatcttattgcttttatctctgcctgtgttggcaggggct   [543]
EX_412      tgagcgggggcggtaggtactgcgctcaggatgattattcgtaccgagttaggtcagccggggaggtttatcggagacgaccaaatctacaacgtagttgtaacggctcacgcgttcgtgatgattttttttctagtgatgcccgtaataattggggggtttggcaattgattggtccctcttataatcggggcccctgatatagcatttcctcgtataaataatataaggttctggctgttgcctccagctctaactttactattggggagtgggctggtggagaggggggtaggaacaggatggacggtgtacccgcctttggctgccgggattgcccatagaggagcttcggtggatttggggatcttttccttgcatttggcgggggcgtcgtctattttaggggcagccaactttatcaggactgttattaacatgcgggcgaggggtatcacgtacgaccggacccccctgttcgtttggtccgtgttcatcacggcgatcttattacttttatctctgcctgtgctggcaggggcc   [543]
EX_415      tgagcgggggcggtaggtactgcgctcaggatgattattcgtaccgagttaggtcagccggggaggtttatcggagacgaccaaatctacaacgtagttgtaacggctcacgcgttcgtgatgattttttttctagtgatgcccgtaataattggggggtttggcaattgattggtccctcttataatcggggcccctgatatagcatttcctcgtataaataatataaggttctggctgttgcctccagctctaactttactattggggagtgggctggtggagaggggggtaggaacaggatggacggtgtacccgcctttggctgccgggattgcccatagaggagcttcggtggatttggggatcttttccttgcatttggcgggggcgtcgtctattttaggggcagccaactttatcaggactgttattaacatgcgggcgaggggtatcacgtacgaccggacccccctgttcgtttggtccgtgttcatcacggcgatcttattacttttatctctgcctgtgctggcaggggcc   [543]
EX_599      tggtcgggggcggtaggaactgcgctcaggatgatcatccgaacggagttaggccaaccaggaaggtttattggagacgatcaaatctataacgtagttgtgacggctcatgcgtttgtgatgattttctttttggtgatgcccgtgataattggggggtttggtaattggctggttccccttataattggggcccctgacatggcgttcccccgtataaataatataaggttttggttgttgcccccagctttgaccttgttgttagggagagggttggtagagaggggggtggggacggggtggacagtgtatccgcctttggctgctggaattgctcataggggggcttctgtagatttggggattttttctcttcacctggcaggggcgtcgtccattttaggggcggctaactttatcagtactgtgatcaacatacgggctggaggaattacatacgaccggacccccctatttgtctgatctgtctttattacggcaatcttgttacttttatccttgcctgtgctggcaggggcc   [543]
EX_568      tggtcaggggcggtagggactgcgctcaggatgatcatccgtacggagttaggccaaccggggaggtttattggagatgatcaaatctataacgtagttgtgacggctcatgcgtttgtgatgattttctttttggtgatgcccgtgataattggggggtttggtaattggctggttccccttataattggggcccctgatatagcgttcccccgtataaataatataaggttttgattattacctccagctttgaccttgttattgggaagaggactggtagagaggggggtggggacggggtggacagtatacccgcctttggctgctggaattgcccatagaggggcttctgtagatttagggattttttcacttcacctggcaggggcgtcgtccattttaggggcggctaactttattagcactgtaatcaatatacgggctggaggtatcacatacgaccgaacccccctatttgtctgatctgtatttattacggcaatcttgttgcttctttccttgcctgtgctggcaggggcc   [543]
EX_22       tggtcaggggcggtaggaactgcgctcaggatgattatccgtacggagttaggccaaccagggaggtttattggagatgatcaaatctataacgtagttgtgacggctcatgcgtttgtgatgattttctttttggtgatgcccgtgataattggggggtttggtaattggctggttccccttataattggggcccctgacatagcgttccctcgtataaataacataaggttttgattattgcccccagctttgaccttgttattggggagaggattggtagagaggggggtggggacggggtggacagtatacccgcctttggctgctggaattgctcatagaggggcttctgtagatttagggattttttcacttcacctggcaggggcgtcgtctattttaggggcggctaactttatcagcactgtgatcaatatacgggctggaggtatcacatacgaccggacccccctatttgtctgatctgtatttattacggcaatcttgttgcttctatccttgcctgtgctggcaggggcc   [543]
EX_397_1    tggtcgggggcggtaggaactgcgctcaggatgatcatccgaacggagttaggccacccagggaggtttattggagatgaccagatttataatgtggttgtgacggctcatgcgtttgtgatgattttctttttggtgatgcccgtgataattggggggtttggtaattggctggttccccttataattggggcccctgacatagcgttcccccgtataaataatataaggttttggttgttacccccagctttgaccttgttgttagggagagggttggtagagaggggggtggggacggggtggacagtgtatccgcctttggctgctggaattgctcataggggggcttctgtagatttggggattttttctcttcacctggcaggggcgtcgtccattttaggggcggccaactttatcagcactgtgatcaatatacgggctggaggtattacatacgaccggacccccctatttgtctgatctgtctttattacggcaatcttattacttttatccttgcctgtgctggcaggggcc   [543]
EX_278      tggtcgggggcggtaggaactgcgctcaggatgatcatccgaacggagttaggccaaccagggaggtttattggagatgatcaaatttataatgtggttgtgacggctcatgcgtttgtgatgattttctttttggtgatgcccgtgataattggggggtttggtaattggctggttccccttataattggggcccctgacatagcgttcccccgtataaataatataaggttttggttgttacccccagctttgactttgttgttagggagagggttggtagagaggggggtggggacggggtggacagtgtatccgcctttggctgctggaattgctcataggggggcttctgtagatttagggattttttctcttcacctggcaggggcgtcgtccattttaggggcggccaactttatcagtactgtgatcaatatacgggctggaggtattacatacgaccggacccccctatttgtctgatctgtctttattacggcaatcttattacttttatccttgcctgtgctggcaggggcc   [543]
Ex_394_2    tggtcaggggcggtaggaactgcgctcaggatgatcatccgtacggagttaggccaaccagggaggtttattggagatgatcaaatctataacgtagttgtgacggctcatgcgtttgtgatgattttctttttggtgatgcccgtgataattggggggtttggtaattggttggtcccccttataattggggcccccgacatagcgttcccccgtataaataacataaggttttgattgttacccccagctttgaccttgttattggggagaggattggtagagaggggggtggggacggggtggacggtgtacccacctttggctgctggaattgctcatagaggggcttctgtagatttagggattttttcacttcacctggcaggggcgtcgtccattttaggggcggctaactttatcagcactgtgatcaatatacgggctggaggtatcacatacgaccggacccccttatttgtctgatctgtatttattacggcaatcttgttgcttctatccttgcctgtgctggcaggggcc   [543]
EX_405      tggtcaggggcggtaggaactgcgctcaggatgatcatccgtacggagttaggccaaccagggaggtttattggagatgatcaaatctataatgtagttgtgacggctcatgcgtttgtgatgattttctttttggtgatgcccgtaataattggggggtttggtaattgactggttccccttataattggggcccctgacatagcgttccctcgtataaataatataaggttttggttattacccccagctttaaccttgttattggggagaggattggtagagaggggggtggggacggggtggacagtatacccgcctttagctgctggaattgctcatagaggggcttctgtagatttagggattttttcacttcacctggcaggggcgtcgtccattttaggggcggctaactttatcagcactgtaatcaatatacgggctggaggtattacatacgaccggacccccctatttgtctgatctgtatttattacggcaatcttgttgcttctatctttgcctgtgctggcaggggcc   [543]
Ex_8_2      tggtcgggggcggtaggaactgcgctcaggatgatcatccgtacggagttgggtcaaccagggaggtttattggagatgaccaaatctataacgtagttgtgacggctcatgcgtttgtgatgattttctttttagtgatgcccgtgataattggggggtttggtaattggctggttccccttataattggggcccctgacatagcgtttcctcgtataaataatataaggttttggttattgcctccagctttgaccttgttgttggggagaggactggtggagaggggggtggggacggggtggacagtgtatccgcctttggctgctggaattgctcatagaggggcttctgtagatttggggattttttctctccacctggcaggggcgtcatccattttaggggcggctaactttatcagcactgtgatcaatatacgggctggaggtattacatacgaccggacccccctatttgtttgatctgtgtttattacggcaatcttattgcttttatccttgcccgtattggcaggggcc   [543]
Ex_10_2     tggtcgggggcggtaggaactgcgctcaggatgatcatccgtacggagttgggccaaccagggaggtttattggagatgaccaaatctataacgtagttgtgacggctcatgcgtttgtgatgattttctttttagtgatgcccgtgataattggggggtttggtaattggctggttccccttataattggggcccctgacatagcgtttcctcgtataaataatataaggttttggttattgcctccagctttgaccttgttgttggggagaggactggtggagaggggggtggggacggggtggacagtgtatccgcctttggctgctggaattgctcatagaggggcttctgtagatttggggattttttctctccacctggcaggggcgtcatccattttaggggcggctaactttatcagcactgtgatcaatatacgggctggaggtattacatacgaccggacccccctatttgtttgatctgtgtttattacggcaatcttattgcttttatccttgcccgtattggcaggggcc   [543]
Ex_404_1    tggtcaggggcggtaagaactgcgctcaggatgatcatccgtacggagttaggccaaccagggaggtttattggagatgatcaaatctataatgtagttgtgacggctcatgcgtttgtgatgattttctttttggtgatgcccgtgataattggggggtttggtaattggctggttccccttataattggggcccctgacatagcgttccctcgtataaacaatataaggttttggttattacccccagctttgaccttgttattggggagaggattggtagagaggggggtggggacggggtggacagtatacccgcctttagctgctggaattgctcatagaggggcttctgtagatttagggattttttcacttcacctggcaggggcgtcgtccattttaggggcggctaactttatcagcactgtaatcaatatacgggctggaggtattacatacgaccggacccccctatttgtttgatctgtatttattacggcaatcttgttgcttctatccttgcctgtgttg---------   [534]
Ex_407_1    tgagcgggggcggtaggaactgcgctcaggatgattatccgcacggagttaggccaaccggggaggtttattggggatgatcagatttacaatgtagttgtgacggctcatgcgtttgtaataatcttttttttggtgatgcctgtaataatcggggggttcggcaattgactggttccgttaataatcggggcccctgacatagcatttcctcgtataaacaacataagattttgattgttgcccccagctttaaccttgctgctggggagcgggttggtggagaggggggtagggacggggtggacagtgtacccgcctttggctgctgggattgctcataggggggcttctgtagatttgggaattttttctctccatttagcaggggcgtcgtctattttgggggcggctaattttattagcactgtgattaatatacgggccgggggtatttcatacgaccggacccctttgtttgtttggtctgtgtttattacggcgatcctgttgcttctatctttacccgtgctggcgggggcc   [543]
EX59_2      tgagcgggggcggtaggaactgcacttaggatgattatccgcacggagttaggtcaaccggggaggtttattggggatgatcagatctataatgtagttgtgacggctcatgcgtttgtgatgattttttttttggtgatgcctgtaataattggagggttcggcaattggctggtccctttaatgattggggcccccgacatagcatttcctcgtatgaataatataagattttgattgttgcccccagctttgaccttgttactggggagcgggttggtggagagaggggtagggacggggtggacagtgtatccgcctttggctgctgggattgctcataggggggcttctgtagatttagggattttttctctccatttagcaggggcgtcgtctattttgggggcggctaatttcattagcactgtgattaatatacgggctgggggtatttcatacgaccggacccctttgtttgtctggtccgtgtttattacagcgatcctgctgcttttgtccctacccgtactggcgggggcc   [543]
Ex_392_2    tggtcgggggcggtaggaactgcgctcaggatgatcatccgtacggagttgggtcaaccagggaggtttattggagatgaccaaatctataacgtagttgtgacggctcatgcgtttgtgatgattttctttttagtgatgcccgtgataattggggggtttggtaattggctggttccccttataattggggcccctgatatagcgtttccccgtataaacaacataaggttttggttattacccccagctttaaccttgttgttagggagaggattggtggagaggggggtggggacggggtggacagtgtatccgcctttggctgctggaattgctcatagaggggcttctgtagatttggggattttctctctccacctggcaggggcgtcatccattttaggggcggctaactttatcagcactgtgatcaatatacgggctggaggtattacgtacgaccgaacccccctatttgtctgatctgtgtttattacggcgatcttgttgcttttatccttgcctgtattggcaggggcc   [543]
EX_69       tgagctggggcggtaggaactgcactcaggatgattatccgtaccgagttaggtcagccggggaggtttatcggggacgaccagatttataacgtggttgtgacggctcatgcatttgtgatgatttttttcctagtgatacctgtgatgatcggggggttcggtaactgactggtcccccttataatcggggcccccgatatagcatttcctcggataaataatataagattttggctgctacccccggccttgactttgttgttggggagtgggttggtggaaaggggggtggggacggggtggacggtgtacccacctttggctgctgggattgcccatagaggagcttccgtagatttggggattttttccctccatctggcgggggcgtcatc-------------------------------------------------------------------------------------------------------------------------------------------------   [398]
EX_416      tgagctggggcggtaggaactgcactcaggatgattatccgtaccgagttaggtcagccggggaggtttatcggggacgaccagatttataacgtggttgtgacggctcatgcatttgtgatgatttttttcctagtgatacctgtgatgatcggggggttcggtaactgactggtcccccttataatcggggcccccgatatagcatttcctcggataaataatataagattttggctgctgcccccggccttgactttgttgttggggagtgggttggtggagaggggggtggggacggggtggacggtgtacccacctttggctgctgggattgcccatagtggagcttccgtagatttggggattttttccctccatctggcgggggcgtcatctattttaggggcagctaacttcatcagtaccgtaattaatatgcgggcggggggtatcacatacgatcgaacccctctattcctttggtccgtatttattacggcgattttactgcttttatctctacccgtgttggcgggggct   [543]
EX_71       tgagctggggcggtaggaactgcactcaggatgattatccgtaccgagttaggtcagccggggaggtttatcggggacgaccaaatttataacgtggttgtgacggctcatgcatttgtgatgatttttttcctagtgatacctgtgataatcggggggttcggtaactgactggtcccccttataatcggggcccccgatatagcatttcctcggataaataatataagattttggctgctgcccccggccttgactttgttgttggggagtgggttggtggagaggggggtggggacggggtggacggtgtacccacctttggctgctgggattgcccatagtggagcttccgtagatttggggattttttccctccatctggcgggggcgtcatctattttaggggcagctaacttcatcagtaccgtagttaatatgcgggcggggggtatcacatacgatcgaacccgtctatgcca-------------------------------------------------------------   [482]
EX_413      ----ctggggcggttggaactgcacttaggataattatccgaactgagttaggtcagccggggaggtttattggagatgaccagatttataatgtggtagtgacggctcatgcattcgtgatgattttttttttagtgatacctgtgatgatcggggggtttggtaattgactggtcccccttatgatcggggcccccgatatagcatttcctcggataaataatataagattttggctgctccccccggccctgactttgttgttggggagtgggttggtggagaggggggtggggacggggtgaacagtgtacccacctctggctgctggaattgctcataggggggcttccgtagatttggggatcttttccctccatttggcgggggcgtcgtccattctaggggcagctaattttattagtaccgtaattaatatacgggcgggaggtatcacatacggccgaaccccccttatt---------------------------------------------------------------   [476]
EX59_3      tgagctggggcggtaggaactgcactcaggatgattattcgtaccgagttgggtcagccggggaggtttatcggggatgaccagatttataacgtggttgtgacggcccatgcatttgtgatgattttttttttagtgatacctgtgatgatcggggggtttggtaattgattggttcccctcataatcggggcccccgatatagcatttcctcggataaataatataagattttggctgctgcccccggccttgactttgttgttggggagtgggttggtggaaaggggggtgggaacggggtggacggtgtaccctcccctggctgctggaattgcccataggggggcttccgtagatttagggattttttccctccatttggcgggggcgtcatctatcctaggggcagctaatttcatcagtaccgtaattaatatacgggcggggggcattacatacgatcggacccccttattcg--------------------------------------------------------------   [481]
Ex1_1       tgagcgggggcggtagggactgctcttaggatgatcatccgtacggaattaggtcagccggggaggtttatcggggatgatcagatctacaacgtggttgtgacggctcatgcgttcgtgatgatcttttttttggtgatgcccgtgatgatcggggggttcggcaattggttggtccctcttataattggggccccggatatggcattcccccggataaataatataagattctggttgttgcccccggccttgaccctgttgctggggagcgggttggtggaaaggggggtgggaacggggtggacagtgtacccgccattggctgcggggattgctcataggggggcatctgtagacttagggattttttccctccacttggcgggggcgtcatctattttgggggcggctaactttatcagcaccgttattaatatgcgggctaggggtattacctacgaccgaacccctttgtttgtctggtccgtttttattacggcaatcttgctgcttttatctttgcccgtgttggcgggggcc   [543]
EX_Isla     tgagcgggggcggtagggactgctcttaggatgatcatccgtacggaattaggtcagccggggaggtttatcggggatgatcagatctacaacgtggttgtgacggctcatgcgttcgtaatgatcttttttttggtgatgcccgtgatgatcggggggttcggcaactggttggtccctcttatgattggggccccggatatggcattcccccggataaataatataagattctggttgctgcccccggccttgaccctgttgctggggagcgggttggtggaaaggggggtgggaacggggtggacagtgtacccgccattggctgcggggattgcccataggggggcatctgtagatttggggatcttttccctccatttggcgggggcgtcatctattttaggggcggctaactttatcagcaccgttattaacatacgggctaggggaatcacctatgaccgaacccctttatttgtctggtccgtatgtattacggcaatcttgctgctcttgtccttgcccgtattggcgggggcc   [543]
EX428       tgagcgggggcggtagggactgctctcaggatgattatccgcacggagttgggtcagccggggaggtttatcggggatgaccaaatctacaacgtggttgtgacggctcatgcattcgtgatgattttttttttggtgatgcccgtaatgattggggggttcggcaattgattggttccgcttatagttggggctccggatatggcatttcctcggataaataatataagattttggttgttgcccccagctttgaccctattgttagggagcgggttagtggagaggggggtggggacggggtggacggtgtatccgccgttggctgcggggattgctcacaggggggcatctgtagacctggggattttttccctccatttggcgggggcgtcatctatcttaggggcggctaactttatcaccaccgtcatcaacatgcgggccgaaggcatcacctacgaccggacccccctgtttgtctggtccgtcttcatcacggcaatcttgctgctcttatctttgcccgtgctggcaggggcc   [543]
ECAR19_1    tgagcgggggcggtagggactgcccttaggatgattatccgtacggagttagggcagccgggaaggttcatcggggatgaccaaatttataatgtggttgtaacggcccacgcgtttgtgataattttctttctagtgatgcccgttataattggggggtttggcaactgattggttccccttatgattggggcccccgatatggcttttccccgaataaataacataagattttgattgttgcctccggctttaactttgctgttgggcagggggttagtggagaggggggtggggacggggtggacagtgtacccgcctctagctgcggggatcgctcacaggggggcgtctgtggatttaggtattttttctctccatctggcgggggcatcgtctattttaggggcggctaatttcattaggaccgtgattaatatacgggctggagggatttcgtacgatcggacccctttatttgtttggtccgtgtttattacggcgatcttgctgcttctttccttgccagttttagcgggagcc   [543]
CAR14_1     tgagcgggggcggtagggactgcccttaggatgattatccgtacggagttagggcagccgggaaggttcatcggggatgatcaaatttataacgtggttgtgacggcccacgcgtttgtaataattttctttctagtgatgcccgttataattggggggtttggcaactgattggttcctcttatgattggggctcccgatatggcttttccccgaataaataacatgagattttgattgttgcctccggctttaactttgctgttgggcagggggttagtggagaggggggtggggacggggtggacagtgtacccgcctctggctgcggggatcgcccacaggggggcgtctgtggatttaggtattttttctctccatctggcgggggcatcgtctattttaggggcggccaatttcattaggaccgtgattaatatacgggctggagggatttcgtacgatcggacccctttatttgtttggtccgtgtttattacggcgatcttgttgcttctttctttgccagttttagcgggagcc   [543]
CAR9_1      tgagcgggggcggtggggactgctcttaggataattatccgcacggagttagggcagccgggaaggtttattggggatgatcagatttacaacgtggttgtaacggcccacgcgtttgtgataattttctttttggtgatgcccgttataatcggggggtttggcaactgattggtcccccttatgattggggcccccgacatggcttttcctcggataaataatataaggttttgattgctgcctccggctttaactttgctgttgggtagagggttagtggagaggggggtggggacggggtggacagtgtacccgcctttggctgcggggatcgctcacaggggggcgtctgtggatttaggaattttttccctccacctggcgggggcatcgtccattttgggggcggctaatttcatcaggaccgtaatcaatatgcgggctgggggaatttcgtacgatcgaacccctttatttgtctggtccgtgtttatcacggcgattttactgcttctttccctgccagttttagcgggagcc   [543]
EX_H79_1    tgagcgggggcggtaggaaccgcccttaggatgattatccgtacggaactagggcagccgggaaggtttatcggggacgaccaaatttataatgtggttgtgacggcccatgcgtttgtgatgattttcttcttagtgatgcccgttataattggggggttcggcaactgattggtccccctgatgatcggggcccccgatatagcttttccccggataaataatataaggttttggctgttgcctccggctttaaccttgctgctgggcagagggttagtggaaaggggggtagggacagggtggacagtatacccgccgctggctgcggggatcgctcacagaggggcgtccgtagacttaggtattttttcccttcatttggcgggggcatcctctattttaggggcggctaattttattaggaccgtaattaatatacgggctggaggtatctcttacgaccgaactcccctgtttgtttggtctgtgtttattacggcgatcttgttactcttatctttgccagttttggcgggagcc   [543]
EX_H80_1    tgagcgggggcggtaggaactgcccttaggatgattatccgaacggagctagggcagccgggaaggtttatcggggacgaccaaatttataatgtggttgtgacggcccatgcgtttgtaatgattttctttttagtgatgcccgttataattggggggttcggtaactgattggtccccctaatgatcggggcccccgatatagctttccctcgaataaataatataaggttttggctgttgcctccggccttaactttgttgctgggtagagggttagtggaaaggggggtggggacggggtggacagtatacccgccgctggctgcggggatcgctcataggggggcgtccgtagatttgggtattttttcccttcatttggcgggggcatcttctatcttaggggcggctaactttatcaggaccgtgattaatatacgggctggaggcatttcttacgaccgaacccccttgtttgtttggtccgtgtttattacggcgatcctattgcttctatctctgccagttttggcgggagcc   [543]
EX_H84_2    tgagcaggggcggtagggaccgcgcttaggataattattcgtacagagttaggacaaccaggaaggtttattggggacgatcaaatttacaatgtagttgtaacggctcatgcatttgtaataattttttttttagtaatgcctgttataattggagggtttggtaactgactggtccctttgatgattggggcccctgacatggcttttccccggataaataacataaggttttggttactgcctcccgctttgactttattattgggaagagggttggtggagaggggggtagggacagggtgaacagtatacccaccactagctgcagggattgctcacaggggtgcatctgtagacttaggtattttttcccttcatctggcaggggcatcatccatcttgggggcggctaactttatcagaaccgtaatcaacatacgagccgaaggcatcacatatgatcgaacccccctgtttgtctgatccgtgttcattacggcaatcctgttgcttctttctttaccagtattagcaggggcc   [543]
CAR45_1     tgagcaggggcggtagggaccgcgcttaggataattattcgtacagagttaggacaaccgggaaggtttattggggacgatcaaatttacaatgtagttgtaacggctcacgcatttgtaataattttttttttagtaatgcctgttataattggagggtttggtaactgactggtccctttgatgattggggcccctgacatggcttttccccggataaataacataaggttttggttactgcctcccgctttgactttattattgggaagagggttggtggagaggggggtagggacagggtgaacagtatacccaccattagctgcaggaattgctcacaggggtgcatctgtagacctaggcattttttccctccatctggcaggggcatcatccatcttgggggcggctaactttatcagaaccgtaatcaacatacgggccgaaggcatcacatatgatcgaacccctctgtttgtttgatccgtgttcattacggcaatcctgttgcttctttctttaccagtattagcaggggcc   [543]
CAR11_2     tgagcaggggcggtggggaccgcgcttaggataattattcgtacagagttaggacaaccgggaaggtttattggggacgatcaaatttacaacgtagttgtaacggctcatgcatttgtaataattttttttttagtaatgcctgttataattggagggtttggtaactgactggtccctttgatgattggggcccctgatatggcttttccccggataaataacataagattttggttactgcctcccgctttgactttattattaggaagagggttagtggagaggggggtggggacagggtgaacagtgtacccaccactagctgcagggattgctcacaggggtgcatctgtagacctaggtgttttttcccttcatctagcaggggcatcatccatcttgggggcggctaactttatcaggaccgtaatcaatatacgagccgaaggcattacgtatgatcgaacccctctgtttgtttgatccgtattcattacggcaatcctgttgctcctttctttacccgtattagcaggggcc   [543]
CAR15_1     tgatcaggagcagtaggtactgcccttagaatgattattcgaacggaattgggtcaacctggtaggtttattggggatgaccagatttataatgttgtggttacggcccatgcgtttgtgatgattttctttttggtaataccagttataattggtgggtttggaaactggttggttccgcttatggttggggcccctgatatggcttttcctcgaataaataatataaggttttggttacttccccctgctttaactctcttattgggaaggggtctggtagaaaggggggtaggaacagggtggactgtttaccctcctctagcagcaggtattgcacataggggtgcttcagtagatttaggtattttttctctacatttggctggggcttcctctattttgggggctgtaaattttattacaactgtaattaatatacgggccagaggaattagttatgaccggaccccgctctttgtatggtctgtgtttattactgctattttactactattatctttaccggtgttggcaggagct   [543]
EX_270      tgatcgggggcggtgggtactgctcttaggataattattcgaacagaattaggacagccggggagatttattggggatgaccagatttataatgtggtagttactgcccatgcttttgtgataatcttttttttagtgataccggttataattggagggtttggaaattggctggttccccttatggttggggctcctgatatagcttttcctcggataaacaatataaggttttgattgttgccgcccgctttgacccttttgttggggaggggtctggtggaaaggggggtgggtaccgggtgaactgtttatcctccattagcagcggggattgctcatagtggagcttctgtggatttgggtattttttccctccatttggctggggcctcttctattttgggggctgttaattttattacaactgtaatcaatatacgggccagagggattagctacgatcgaactcccctttttgtatggtctgtgtttattactgctatcttattgttattatctttaccagtattggcaggggct   [543]
EX_565      -----------------------tcttaggataatcattcgaacagaattaggtcagcctgggaggtttattggggatgatcagatttataatgtggttgttactgcccatgcttttgtgataattttttttttagtaatgccagttataattggggggtttggaaattggttggttccccttatggttggggctcctgatatggcttttcctcgaataaataacataaggttttgattgttgccacccgctttgactcttttactggggagaggtttggtggagaggggggtaggtactgggtgaactgtttatcctccgttagcagcagggattgctcatagtggggcctctgtggatttgggtattttttccctccatttggctggggcctcttctattttaggggctgttaattttattacaactgtaattaatatacgagctagggggattagctatgatcgaacccccctttttgtatggtctgtgtttattactgctattttgttgttattgtccttgccggtgttggcaggggcc   [520]
EX_124      tgatcgggggcggtgggtactgctcttaggataatcattcgaacagaattaggtcagcctgggaggtttattggggatgatcagatttataatgtggttgttactgcccatgcttttgtgataattttttttttagtaatgccagttataattggggggtttggaaattggttggttccccttatggttggggctcctgatatggcttttcctcgaataaataacataaggttttgattgttgccacccgctttgactcttttactggggagaggtttggtggagaggggggtaggtactgggtgaactgtttatcctccgttagcagcagggattgctcatagtggggcctctgtggatttgggtattttttctctccatttggctggggcctcttctattttaggggctgttaactttattacaactgtaattaatatacgagctagggggattagctatgatcgaacccccctttttgtatggtctgtgtttattactgctattttgttgttattgtccttgccggtgttggcaggggcc   [543]
CAR38_1     tgagcaggagcagtaggcactgctttaaggatgattatccgaactgagttagggcaacctgggaggtttattggtgacgatcagatttacaatgttgtggtaactgctcatgcctttgtgatgattttctttttggttatgcctgtgataattgggggatttggaaactggttggtccctcttatagtaggggccccagatatggctttcccccgtataaataatataaggttttgattattaccgcctgctttaaccctgttgttgggaagagggttggtcgaaaggggggttgggacagggtgaacagtgtaccctccattggcagcggggattgctcataggggggcctcggtggacctgggtattttttctcttcatttggctggggcctcttcgattttaggggcagtgaactttatcacaacggtgattaatatacgggccagggggatcaggtatgatcgggcccctctttttgtatggtctgtttttatcacagcaatcttactactgctttccttacctgttttagcgggggct   [543]
Ebra10      tggtcaggggcggtgggcactcccttgaggatgattattcgtacagagttaggtcaacctgggaggtttatcggcgatgatcaaatttataatgtggtagtaactgcacatgcctttgtaatgattttttttttggtgatacctgtgatgattggggggtttgggaattggttggtcccgctgatggtgggggcccctgatatggcttttcctcgaataaataatataaggttttggttattgcctccagctctcacattactgttgggaaggggtctggtagagaggggggtgggaacagggtggacagtgtaccctcctttggcagcggggatcgctcacaggggggcttcggttgacttgggtattttttccctccatttggcgggggcttcttcaatcttaggggcagtaaattttattacaacggtgatcaatatacgggcaagaggaattagatacgatcgggctcctctctttgtgtgatctgtgtttatcacggctattttgttgttgttgtctttacctgtgttagcgggggcg   [543]
Ebra8       tggtcaggggcggtgggcactgccttgaggatgattattcgtacagagttaggtcaacctgggaggtttatcggcgatgatcaaatttacaatgtggtagtaactgcacatgcctttgtaatgattttttttttggtgatacctgtgatgattggggggtttgggaattggttggttccgctgatggtgggggcccctgatatggcttttcctcgaataaataatataaggttttggttattgccaccagctctcacattactgttgggaaggggcctggtagagaggggggtgggaacagggtggacagtgtaccctcctttggcagcggggatcgctcacaggggggcttcggttgacttgggtattttttccctccatctggcgggggcttcttcaatcttaggggcagtaaattttattacaacggtgatcaatatacgggcaagaggaattagatacgatcgggctcctctctttgtgtgatctgtgtttatcacggctattttgttgttgttgtctttacctgtgttagcgggggcg   [543]
Ebra7       tggtcaggggcggtgggcactgccttgaggatgattattcgtacagagttaggtcaacctgggaggtttatcggcgatgatcaaatttataatgtggtagtaactgcacatgcctttgtaatgattttttttttggtgatacctgtgatgattggggggtttgggaattggttggttccgctgatggtgggggcccctgatatggcttttcctcgaataaataatataaggttttggttattgccaccagctctcacattactgttgggaaggggtctggtagagaggggggtggggacagggtggacagtgtaccctcctttggcagcggggatcgctcacaggggggcttcggttgacttgggtattttttccctccatttggcgggggcttcttcaattttaggggcagtaaattttattacaacggtgatcaatatacgggcaagaggaattagatacgatcgggctcctctctttgtgtgatctgtgtttatcacggctattttgttgttgttgtctttacctgtgttagcgggggcg   [543]
Ebra9       tggtcaggggcggtgggcactcccttgaggatgattattcgtacagagttaggtcaacctgggaggtttatcggcgatgatcaaatttataatgtggtagtaactgcacatgcctttgtaatgattttttttttggtgatacctgtgatgattggggggtttgggaattggttggttccgctgatggtgggggcccctgatatggcttttcctcgaataaacaatataaggttttggttattgccaccagctctcacattactgttgggaaggggtctggtagagaggggggtgggaacagggtggacagtgtaccctcctttggcagcggggatcgctcacaggggggcttcggttgacttgggtattttttccctccatttggcgggggcttcttcaatcttaggggcagtaaattttattacaacggtgatcaatatacgggcaagaggaattagatacgatcgggctcctctctttgtgtgatctgtgtttatcacggctattttgttgttgttgtctttacctgtgttagcgggggcg   [543]
Ebra11      tgatcaggggcggtgggtactgccttaagaataattattcgtactgaattaggtcaacctggtagatttatcggcgacgaccaaatttataatgttgtggtaactgcgcatgcgtttgtgatgattttttttttggtgatgccggtgataattggggggttcggtaattggttggtcccactgatggtgggggcccctgacatggctttcccccgaataaataatataaggttttggttgttgccaccggctctaacccttctgttgggaagggggttggtggaaaggggggtggggactggatggacggtgtatccgcctttatcagcagggatcgctcataggggggcctcggttgatttgggtattttttctctccacttggcgggtgcttcatcaattttaggggcagtaaattttattacaacggtgatcaatatacgagccagggggatcaggtacgatcgggctcctcttttcgtatggtctgtgtttattacggctatcctattattattgtccttgcccgtgttggcaggggct   [543]
Ebra12      tgatcaggggcggtgggtactgccttaagaataattattcgtactgaattaggtcaacctggtagatttatcggcgacgaccaaatttataatgttgtggtaactgcgcatgcgtttgtgatgattttttttttggtgatgccggtgataattggagggttcggtaattggttggtcccactgatggtgggggcccctgacatggctttcccccgaataaataatataaggttttggttgttgccaccggctctaacccttctgttgggaagggggttggtggaaaggggggtggggactggatggacggtgtatccgcctttgtcagcagggatcgctcataggggggcctcggttgatttgggtattttttctctccacttggcgggtgcttcatcaattttaggggcagtaaattttattacaacggtgatcaatatgcgagccagggggatcaggtacgatcgggctcctcttttcgtatggtctgtgtttattacggctatcctattattattgtccttgcccgtgttggcaggggct   [543]
EXCAR8_1    ----------------gcactgccctaagaataattattcgaactgagttagggcaacctggaaggtttattggggatgatcaaatttataatgtggttgttaccgctcacgcctttgtgataatcttttttttagttatgcccgtgataattggagggtttggaaattgattggttcccctaatagtaggagccccggatatggcgtttccccgtataaataatataaggttttggctattgccccctgccctaactcttttattaggaagaggccttgtagagagtggggttgggacagggtgaacagtataccctccattggcagcggggatcgctcataggggggcttcagtggatttggggatcttttctctccatttggcgggggcctcttcaattttaggggcggtaaattttattacaactgtgatcaatatacgggccagggggattaggtatgatcgggctcctctttttgtatggtcggtatttattacagctattttgttgttgttatctttgccggtattagcaggggct   [527]
Ebra1       tgatcgggggctgtaggtacagctttaagaataattattcgcacagaattagggcaaccagggaggtttattggagatgatcaaatctataatgtagtggttactgctcatgcatttgtaataattttttttctagtaatacctgtgataattggggggtttggaaattgactggtccctttaatggtaggggccccagatatagcttttcctcgtataaataatataaggttttgattactacccccagctttaacattattattggggagggggctggtggagagaggagtagggacaggatggactgtttacccgcccctatcagcaggtattgctcacaggggggcttcagtagatttggggattttttcgcttcatttggctggggcatcttctattataggggctgttaattttattacaacggtaattaatatgcgggctaggggaatcagatatgatcgaacccccctatttgtatggtctgtgtttattaccgctatccttttgctattgtctttaccagttttagcgggagca   [543]
Ebra2       tgatcgggggctgtaggtacagctttaagaataattattcgcacagaattagggcaaccagggaggtttattggagatgatcaaatctataatgtagtggttactgctcaggcatttgtaataatttttttcctagtaatacctgtgataaNtggggggtttggaaattgactggtccctttaatggtaggggccccagatatagcttttcctcgtataaataatataaggttttggttactacctccagctttaacattattattggggagggggctggtggagagaggagtagggacaggatggactgtttacccgcccctatcagcaggtattgctcacaggggggcttcagtagatttggggattttttcgcttcatttggctggggcatcttctattataggggctgttaattttattacaacggtaattaatatgcgggctagggggatcagatatgatcgaacccccctatttgtatggtctgtgtttattaccgctatccttttgctattgtctttaccagttttagcgggagca   [543]
Ebra4       tgatcgggggctgtaggtacagctttaagaataattattcgcacagaattagggcaaccagggaggtttattggagatgatcaaatctataatgtagtggttaatgctcaggcatttgtaataatttttttcctagtaatacctgtgataactggggggtttggaaattgactggtccctttaatggtaggggccccagatatagcttttcctcgtataaataatataaggttttggttactacccccagctttaacattattattggggagggggctggtggagagaggagtagggacaggatggactgtttacccgcccctatcagcaggtattgctcacaggggggcttcagtagatttggggattttttcgcttcatttggctggggcatcttctattataggggctgttaattttattacaacggtaattaatatgcgggctagggggatcagatatgatcgaacccccctatttgtatggtctgtgtttattaccgctatccttttgctattgtctttaccagttttagcgggagca   [543]
Ebra5       tgatcgggggctgtaggtacagctttaagaataattattcgcacagaattagggcaaccagggaggtttattggagatgatcaaatctataatgtagtggttactgctcaggcatttgtaataattttttttctagtaatacctgtgataactggggggtttggaaattgactggtccctttaatggtaggggccccagatatagcttttcctcgtataaataatataaggttttgattactacccccagctttaacattattattggggagggggctggtggagagaggagtagggacaggatggactgtttacccgcccctatcagcaggtattgctcacaggggggcttcagtagatttggggattttttcgcttcatttggctggggcatcttctattataggggctgttaattttattacaacggtaattaatatgcgggctagggggatcagatatgatcgaacccccctatttgtatggtctgtgtttattaccgctatccttttgctattgtctttaccagttttagcgggagca   [543]
Ebra3       tgatcgggggctgtaggtacagctttaagaataattattcgcacagaattagggcaaccagggaggtttattggagatgatcaaatctataatgtagtggttactgctcaggcatttgtaataatttttttcctagtaatacctgtgataaNtggggggtttgggaattgactggtccctttaatggtaggggccccagatatagcttttcctcgtataaataatataaggttttggttactacccccagctttaacattattattggggagggggctggtggagaggggagtagggacaggatggactgtttacccgcccctatcagcaggtattgctcacaggggggcttcagtagatttggggattttttcgcttcatttggctggggcatcttctattataggggctgttaattttattacaacggtaattaatatgcgggctagggggatcagatatgatcgaacccccctatttgtatggtctgtgtttattaccgctatccttttgctattgtctttaccagttttagcgggagca   [543]
EX_SC_2     tggtcaggggcggtagggaccgctttaaggataattattcgaaccgagttaggtcaacctgggaggtttattggagacgatcagatctacaatgtggtggttactgcccatgcttttgtaataattttttttctagtaataccggtaataattgggggatttgggaactgactggttcctttgatggtaggggccccagatatagctttccctcgaataaataacataagattttggctgcttccccctgcactaactcttttattaggaagggggctggtggaaagaggggtgggaactggctggacagtgtacccccctttgtcagcggggattgctcatagaggggcgtctgttgacttaggtattttttctcttcatttggcgggtgcttcttcaattttaggggctgtgaactttattacaacagtaatcaatatacgggcgagagggatcaggtatgatcgtaccccgctttttgtttggtcagtatttattacagcaattttattgcttttgtcattacctgtattagcaggagct   [543]
EX_RJ_2     ---------------gggaccgctttaaggataattattcgaaccgagttaggtcaacctgggaggtttattggagacgatcagatctacaatgtggtggttactgcccatgcttttgtaataattttttttctagtaataccggtaataattgggggatttgggaactgactggttcctttgatggtaggggccccagatatagctttccctcgaataaataacataagattttggctgcttccccctgcactaactcttttattaggaagggggctggtggaaagaggggtgggaactggctggacagtatacccccctttgtcagcggggattgctcatagaggggcgtctgttgacttaggtattttttctcttcatttggcgggtgcttcttcaattttaggggctgtgaactttattacaacagtaatcaatatacgggcgagagggatcaggtatgatcgtaccccgctttttgtttggtcagtatttattacagcaattttattgcttttgtcattacctgtattagcaggagct   [528]

[cytb]
CAR_28_1    ------------------------------------------actttccatttcgttctgccttttattatcgccgctctggttttaatccacatcatttatctccaccaaacaggatcgagcaatcctttgggagtctcttcaaaccttgataaagttcccttccatccttatttcacttataaagatatagtaggaggcctcgcaatcctaggacccatccttcttatcgtcctactcgacccctaccttctaggggacccggaaaattttaaccccgccaaccccctaaacacccccccccatatt   [277]
Ex_60_1     ggaggctttgccgttgacggggcaacgttaacccgattcttcactttccacttcgttttgccttttattatcgctgccttagttttaatccatatcatctatctgcaccaaacgggttcgagcaaccctttagggatctcttcgagattggacaaagttccattccacccttactttacctataaagatatcgtaggagggctcgccatcttaggacccgtcttcctcgttgtccttctcgacccttacctcctaggggatccggagaacttcaaccccgccaaccccctcaacacccccccccacatc   [309]
EX59_4      ggaggctttgccgttgacggggcaacgttaacccgattcttcactttccacttcgttttgccttttattatcgctgccttagttttaatccacatcatctatctgcaccaaacgggttccaacaaccctttagggatctcttcgagattgaacaaagttccattccacccttactttacctataaagatatcgtaggagggctcgccatcttaggacccgccttcctcgttgtccttctcgacccttacctcctaggggatcctgagaacttcaaccccgccaaccccctcaacacccccccccacatc   [309]
EX_441_1    ggaggctttgccgttgacggggcaactttaacccgattttttactttccatttcgttttgccttttattatcgctgctttagttttaattcatattatctacttgcaccaaacaggttgaagcaaccctttaggaatctcttcgagattagataaagttccgttccatccttactttacctataaagatatcgtaggagggctcgccattctaggccccgtcttcctcatcgttctattagacccttacctcctaggagaccctgaaaacttcaaccccgccaaccatctcaacacccc----------   [299]
EX_412      ggaggctttgccgttgacggggcaactttaacccgatttttcaccttccatttcgttctgccctttattatcgccgctttagtgctagtccatattatctacctacatcaaacaggttcgagcaaccctctagggatctcctcgagactggataaagttccgtttcatccttactttacttacaaagacatcgtaggaggactcgccatcctaggccccgtcttcctcgtcgtccttctcgacccttacctcctaggggaccctgaaaactttaaccccgccaacccccttaacacccccccccacatc   [309]
EX_415      ggaggctttgccgttgacggggcaactttaacccgatttttcaccttccatttcgttctgccctttattatcgccgctttagtgctagtccatattatctacctacatcaaacaggttcgagcaaccctctagggatctcctcgagactggataaagttccgtttcatccttactttacttacaaagacatcgtaggaggactcgccatcctaggccccgtcttcctcgtcgtccttctcgacccttacctcctaggggaccctgaaaactttaaccccgccaacccccttaacacccccccccacatc   [309]
EX_599      ggaggatttgctgttgatggggcaacactaacccgattcttcactttccactttgttttgccctttattatcgccgccctagtgttagtccatattatttacctccaccagaccgggtcaaacaaccccctaggaatctcctcaggccttgataaagtcccatttcacccttactttacttttaaagatattgttggaggacttgccatcctaggccctattttccttatcgtcctccttgacccctaccttttgggagaccctgagaatttcaatcccgccaaccctctcaatactcctcctcatatc   [309]
EX_568      ggagggtttgccgttgatggggcaacattaacccgattcttcactttccattttgtcttaccttttattatcgccgccctagtgttaatccatattatttacctccaccagaccgggtcaaataaccccctaggaatctcctcaggtcttgacaaggtcccattccacccctactttacttttaaagatattgttggagggcttgccatcctaggtcctattttcctcatcgtcctcctcgacccctaccttttgggagaccctgagaattttaatcccgccaacccccttaacactccccctcatatt   [309]
EX_22       ggagggtttgccgttgacggggcaacattgacccgatttttcactttccattttgtcttaccttttattatcgccgccctagtgctaatccatattatttacctccaccagaccgggtcaaataaccccctaggaatctcctcaggtcttgacaaagtcccattccacccttactttacttttaaagatattgttggaggacttgccatcttaggtcctattttccttatcgtcctcctcgacccctaccttttgggagaccctgagaattttaaccccgccaacccccttaacactccccctcacatt   [309]
EX_397_1    ggaggatttgctgttgatggggcaacactaacccgattcttcactttccactttgttttgccctttattattgccgccctagtgttagtccatattatttacctccaccagaccgggtcaaacaaccccctaggaatctcctcaggccttgataaagtcccatttcacccttactttacttttaaagatattgttggagggcttgccatcctaggccctattttcctcatcgtcctccttgacccctaccttttgggagaccctgagaattttaatcccgccaaccctctcaatactcctcctcatatc   [309]
EX_278      ggaggatttgctgttgatggggcaacactaacccgattcttcactttccactttgttttgccctttattatcgccgccctagtgttagtccatattatttacctccaccagaccgggtcaaacaaccccctaggaatctcctcaggccttgataaagtcccatttcacccttactttacttttaaagatattgttggaggacttgccatcctaggccctattttcctcatcgtcctccttgacccctaccttttgggagaccctgaaaattttaatcccgccaaccctctcaatactcctcctcatatc   [309]
Ex_394_2    ggagggtttgctgttgatggggcaacattaacccgattcttcactttccattttgtcttaccttttattatcgccgccctagtactaatccatattatttacctccaccagaccgggtcaaataaccccctaggaatctcctcaggtcttgacaaagtcccattccacccttactttacttttaaagatattgttggaggacttgccatcctaggtcctattttccttatcgtcctcctcgacccctaccttttgggggaccctgaaaattttaatcccgccaaccccctcaatactccccctcatatt   [309]
EX_405      ggggggtttgccgttgatggggcaacattaacccgattcttcactttccattttgttttaccttttattatcgccgccttagtgttaattcatatcatttacctccaccagaccgggtcaaataaccccctaggaatctcctcaggccttgataaagtcccattccacccttactttacttttaaagatattgttggaggacttgccatcctaggccctattttcctcatcgtcctcctcgacccctaccttttaggagaccctgaaaattttaaccccgccaaccctctcaatacccctcctcatatc   [309]
Ex_8_2      ggggggtttgccgttgacggggcaacattaacccgattcttcactttccactttgtcttgccttttattatcgccgccctagtgttaatccatattatttaccttcaccagaccgggtcaaataaccccttaggaatctcctcaggtcttgacaaagtcccattccacccctactttacttttaaagatattgttggaggactcgccatcctaggccccattttcctcatcgtccttcttgacccctaccttttaggggaccctgaaaattttaatcccgccaaccctctcaatactcccccccacatc   [309]
Ex_10_2     ggggggtttgccgttgacggggcaacactaacccgattcttcactttccactttgtcttgccttttattatcgccgccctagtgttaattcatattatttaccttcaccaaaccgggtcaaataaccccttaggaatctcctcaggtcttgacaaagtcccattccacccctactttacttttaaagatattgttggaggactcgccatcctaggccccattttcctcatcgtccttcttgacccttaccttttaggggaccctgaaaattttaatcccgccaaccctctcaatactcccccccacatc   [309]
Ex_404_1    ggggggtttgccgttgatggggcaacattaacccgattcttcactttccattttgttttaccttttattatcgccgccctagtgttgattcatatcatttacctccaccagaccgggtcaaataaccctctaggaatctcctcaggccttgataaagtcccattccacccttacttcacttttaaagatattgttggaggacttgccatcctaggccctattttcctcatcgtcctcctcgacccctaccttttgggagaccctgaaaattttaaccccgccaaccctctcaatacccctccccatatc   [309]
Ex_407_1    ggaggctttgccgttgacggggcaacattaacccggttctttacttttcattttgttttgccttttatcatcgccgctctagtactggtccatatcatttaccttcatcaaactgggtcaagcaaccccttgggagtctcctcgagacttgataaagtcccattccacccttactttacctacaaagatattgtaggggggctcgccattttaggccccattttcctcgttgttcttctcgacccttacctcttaggagaccctgaaaattttaaccccgccaacccccttaacaccccgcctcatatt   [309]
EX59_2      ggaggctttgccgttgacggggcaacattaacccggttctttacctttcactttgtcttgcctttcattatcgccgctctagtactggtccatatcatttaccttcaccagaccgggtcgagcaaccccttaggagtctcctcgagacttgataaagtcccattccacccttacttcacctacaaagatattgtagggggactcgccattttaggtcccattttcctcgttgttcttctcgacccctaccttctgggagaccccgaaaattttaaccccgccaacccccttaacaccccgccccatatt   [309]
Ex_392_2    ggagggtttgccgttgacggggcaacattaacccgattcttcactttccattttgttttgccttttattatcgccgccctagtgttaatccatattatttacctccaccaaaccgggtcaaataaccccctaggaatctcctcaggtctcgataaagtcccattccacccctactttacttttaaagatattgttggaggactcgccatcctaggtcctattttcctcatcgtccttcttgacccctaccttttaggggaccctgaaaattttaatcccgccaaccctctcaatactcccccccacatc   [309]
EX_69       gggggcttcgccgtcgacggggcgacattaacccggttcttcacctttcatttcgtcctgcctttcatcatcgccgccttagttctagttcatattatttacctacaccaaacgggctcaagcaaccccctagggatttcttcgagtcttgataaggtcccattccacccttactttacttacaaagacattgtaggggggctcgccatcttagggcccatcttccttattgtactcctcgacccctatctcctaggagaccctgaaaatttcaaccccgccaacccccttaatacccccccccacatt   [309]
EX_416      gggggcttcgccgtcgacggggcgacattaacccggttcttcacctttcatttcgtcctgcctttcatcatcgccgccttagttctagttcatattatttacctacaccaaacgggctcaagcaaccccctagggatttcttcgagtcttgataaggtcccattccacccttactttacttataaagacattgtaggggggctcgccatcttagggcccatcttccttattgtactcctcgacccctatctcctaggagaccctgaaaatttcaaccccgccaacccccttaatacccccccccacatt   [309]
EX_71       gggggcttcgccgtcgacggggcgacattaacccggttcttcacctttcatttcgtcctgcctttcatcatcgccgccttagttctagttcatattatttacctacaccaaacgggctcaagcaaccccctagggatttcttcgagtcttgataaggtcccattccacccttactttacttacaaagacattgtaggggggctcgccatcttagggcccatcttccttattgtactcctcgacccctatctcctaggagaccctgaaaatttcaaccccgccaacccccttaatacccccccccacatt   [309]
EX_413      gggggcttcgccgtcgacggggcaacattaacccggttctttacctttcatttcgttttgcctttcatcatcgccgccttagttctggttcatattatttacctacaccaaacgggttcaaataaccccctagggatttcctccagacttgataaggtcccattccatccctattttacttataaagatatcgtggggggactcgccatcctagggcccgtcttccttattgtactcctcgacccttatcttctaggggaccccgaaaactttaaccccgccaacccccttaatacccccccccacatt   [309]
EX59_3      gggggtttcgccgtcgacggggcaacattaacccggttcttcacctttcatttcgtcttgccttttatcatcgccgccttagttctagtccatattatttacctacatcaaacgggctcaagcaaccccttagggatttcctcgagacttgacaaggtcccctttcacccttacttcacctataaagacattgtagggggactcgccatcctaggacccatcttccttattgtactcctcgacccctatctcctgggggaccctgaaaattttaaccccgccaaccccctcaacacccccccccacatt   [309]
Ex1_1       ggggggttcgccgtcgatggggctacgctaacacgattcttcactttccatttcgtccttccctttattatcgccgctctggtgctcgttcatattatttacctccatcaaacaggttcgagcaaccccttaggggtctcttcggggctcgataaagtcccattccacccctactttacttataaagatatcgtagggggtctcgccatcttaggccccattttcctagttgttctcctcgacccctacctcctgggggaccccgaaaactttaaccccgccaacccccttaacaccccaccccacatc   [309]
EX_Isla     ggggggttcgccgtcgatggggcaacgctaacccgattcttcaccttccatttcgtccttccctttattatcgccgctctggtgctcgtccatattatttacctccatcaaacaggttcgagcaaccctttgggggtctcttcggggctcgataaagtcccattccacccctactttacttataaggatatcgtggggggtctcgccatcttaggtcccattttcctagttgttctcctcgacccctacctcctgggggaccccgaaaactttaaccccgccaacccccttaacaccccaccccacatc   [309]
EX428       -----------------------------------attcttcactttccatttcgtccttccctttattatcgccgctctggtgctcgttcatattatttacctccatcaaacaggttcgagcaaccccttaggggtctcttcggggctcgataaagtcccattccacccctactttacttataaagatatcgtagggggtctcgccatcttaggccccattttcctagttgttctcctcgacccctacctcctgggggaccccgaaaactttaaccccgccaacccccttaacaccccaccccacatc   [274]
ECAR19_1    ggaggcttcgccgtcgatggtgctaccttgactcaattctttaccttccatttcgttctgcccttcatcattgccgccctagtacttgtccatattatttacttacatcagaccgggtcgagcaaccctctaggggtctcctcggggcccgacaaggtccctttccacccctatttcactttcaaagatatagtaggaggcctcgccatcttagggcctattttccttatcgttttgctcgacccttacctcctaggggaccccgaaaatttcaaccccgccaacccccttaacacccccccccatatt   [309]
CAR14_1     ggaggcttcgccgtcgatggtgctaccttgactcgattctttaccttccatttcgttctgcccttcatcattgccgccctagtacttgtccatattatttatctacatcagaccgggtcgagcaaccccctaggggtctcctcggggcccgacaaggtccctttccacccctatttcactttcaaggatatggtaggaggcctcgccatcttaggacctattttccttatcgttttgctcgacccttacctcctaggggaccctgaaaatttcaaccccgccaacccccttaacacccccccccatatt   [309]
CAR9_1      ---------------------------------------------------tttgtcttacccttcatcattgccgccttagttctaatccatattatctacctacaccagaccgggtcgagcaaccccctaggggtctcctcgggattggacaaggtccccttccacccttacttcacttacaaagatatggtggggggtctcgccattttggggcccatctcccttatcgttttgctcgacccttacctcctaggggaccccgaaaattttaaccccgccaacccccttaacacccccccccatatt   [258]
EX_H79_1    ggaggctttgccgtcgatggtgccactttaactcaattctttactttccatttcgttttaccttttatcatcgccgccttggtccttatccatattatttacctacatcaaaccgggtcgagcaaccccctgggggtctcctcgaggctcgacaaagtccccttccacccctactttacctttaaagatatagtaggaggtctagctattttggggcctatcttcctcattgttttacttgatccctatcttctcggggaccccgaaaattttaaccccgccaacccccttaacacccccccccatatc   [309]
EX_H80_1    gggggcttcgccgtcgatggggctactttaactcaattttttaccttccactttgttttaccttttgccatcgccgctttggtccttattcatattatctaccttcaccaaaccgggtcaagcaaccccctaggggtctcctcgaggctcgataaggtccccttccacccctactttacctttaaagatatagtaggaggcctcgctattttaggacctattttcctcatcgttttactcgatccttacctcctaggggaccccgaaaatttcaaccccgccaaccctctcaatacccccccccatatc   [309]
EX_H84_2    ggggggtttgccgtcgacggggccaccttgactcgatttttcaccttccactttgttttgccctttgctattgctgccttagtgttaattcatattatctatctccaccaaacggggtcaagcaaccccctaggggtttcctcaggacttgataaggtcccctttcacccctactttacctacaaagacatagtggggggcctcgctatcttagggcccgccttccttgtcgttctgctcgacccttaccttttaggggaccctgaaaactttaaccccgccaacccccttaacaccccccctcatatt   [309]
CAR45_1     ggggggtttgccgtcgacggggccaccttgactcgatttttcaccttccattttgttttgccctttgctattgctgccttagtgttaattcatattatctatctccaccaaacggggtcaagcaaccccctaggggtttcctcaggacttgataaagtcccctttcacccctactttacctacaaagacatagtggggggcctcgctatcttagggcccgcctttcttgtcgttctgctcgacccttaccttttaggggaccctgaaaactttaaccccgccaacccccttaacacccccccccatatt   [309]
CAR11_2     ggggggtttgccgtcgacggggccactttgactcgaatttttaccttccactttgttttgccctttgttattgctgccttagtgttaatccatattatctatcttcaccaaacggggtcaagcaaccccttaggggtttcctcaggaccagataaagtcccctttcacccctacttttcctacaaagacatagtggggggcctcgctattttagggcccgccttccttgtcgttctgctcgacccttaccttttgggagaccctgaaaactttaaccccgccaacccccttaacacccctccccatatt   [309]
CAR15_1     ggaggatttgctgtagatgaagcaactttatcccgattcttcacctttcattttactcttccctttattattagagctatggttgtaatccatattatttatctccaccaaaccggttcaaacaatcccttaggaatctccagaaatccagataaagttccattccatccctactttattgttaaagacgctgtaggctttttagctcttttaattccagccctattaattgtcttattagatccttatctgctgggagacccagaaaactttaacccagcaaaccccttaaggactcccccccatatc   [309]
EX_270      -----------------------------------atttttcactttccactttacactgccctttattatcagtgcaatagttatcgtacatattatttacctccaccaaacagggtccaataaccccttaggtatttcaagaaacccagacaaagtccccttccacccttactttatcatcaaagatgcagtaggattcctggctctactgatcccagccctattgatcgtcttattagacccctacctcttgggagacccagaaaactttaacccagcaaatcccctaagaactcccccacatatt   [274]
EX_565      -----------------------------------attttttactttccactttacattaccctttattatcagtgcaatagttattgttcatattatttaccttcatcaaacagggtccaacaaccccctaggaatttccagcaacccagacaaagtgcccttccatccttactttatcatcaaggacgcagtaggattcctagccctattgatcccggctctattgattgtcttattagacccttacctcttaggggaccccgaaaactttaatccagctaatcccctgagaacccctccacacatt   [274]
EX_124      -----------------------------------attttttactttccactttacattaccctttattatcagtgcaatagttattgttcatattatttaccttcatcaaacagggtccaacaaccccctaggaatttccagcaacccagacaaagtgcccttccatccttactttatcatcaaggacgcagtaggattcctagccctattgatcccagctctattgattgtcttattagacccttacctcttaggggaccccgaaaactttaatccagctaaccccctgagaacccctccacatatt   [274]
CAR38_1     gggggttttgccgttgacagagccactctgactcgattcttcacatttcacttcaccctaccctttatcattagagccttagtaattgtccatattatctatctccaccaaacagggtccaataaccctttagggatctctagaaacccagacaaagtccccttccacccctattttatcgtcaaagatgcagttggattcctggccttattgattcctgcccttttgattgttttattagacccataccttttaggggatccggaaaattttaacccagccaaccccctaagcaccccccctcatatt   [309]
Ebra10      ggtggatttgccgtagatggggccacattatcacggttctttaccttccattttacactcccctttattattagagcaatggttatcgtacatatcatctaccttcaccaaactgggtcaaataaccccttaggtatctcaagaaacccagacaaagtgcccttccatccctacttcattgtaaaagatatagtaggatttttagctttgttaatccccgccctgttaattgtccttttagacccctaccttttaggggaccccgaaaactttaacccagcaaacccccttagtacaccaccccacatt   [309]
Ebra8       ggtggatttgccgtagatggggccacattatcacggttctttaccttccattttacactcccctttattattagagcaatggttatcgtacatatcatctaccttcaccaaactgggtcaaataaccccttaggtatctcaagaaacccagacaaagtgcccttccatccctacttcattgtaaaagatatagtaggatttttagctttgttaatccccgccctgttaattgtccttttagacccctaccttttaggggaccccgaaaactttaacccagcaaacccccttagtacaccaccccacatt   [309]
Ebra7       ggtggatttgccgtagatggggccacattatcacggttctttaccttccattttacactcccctttattattagagcaatggttatcgtacatatcatctaccttcaccaaactgggtcaaataaccccttaggtatctcaagaaacccagacaaagtgcccttccatccctacttcattgtaaaagatatagtaggatttttagctttgttaatccccgccctgttaattgtccttttagacccctaccttttaggggaccccgaaaactttaacccagcaaacccccttagtacaccaccccacatt   [309]
Ebra9       ggtggatttgccgtagatggggccacattatcacggttctttaccttccattttacactcccctttattattagagcaatggttatcgtacatatcatctaccttcaccaaactgggtcaaataaccccttaggtatctcaagaaacccagacaaagtgcccttccatccctacttcattgtaaaagatatagtaggatttttagctttgttaatccccgccctgttaattgtccttttagacccctaccttttaggggaccccgaaaactttaacccagcaaacccccttagtacaccaccccacatt   [309]
Ebra11      ggcggatttgccgtagatggggctaccttatcgcgtttcttcaccttccattttacgctcccctttattatcagagcaatagttattgttcacattatttacctccaccaaactgggtcaaacaaccccctagggatttcaaggaacccagataaagttccctttcacccctactttattgtaaaagatctggtggggttcttagctcttttagtccccgccttgcttattgtccttttagacccctatctcctaggggaccctgaaaactttaacccagcaaatccccttagaacccctccccatatt   [309]
Ebra12      ggcggatttgccgtagatggggctaccttatcgcgtttcttcaccttccattttacgctcccctttattatcagagcaatagttattgttcacattatttacctccaccaaactgggtcaaacaaccccctagggatttcaaggaacccagataaagttccctttcacccctactttattgtaaaagatctggtggggttcttagctcttttagtccccgccttgcttattgtccttttagacccctatctcctaggggaccctgaaaactttaacccagcaaatccccttagaacccctccccatatt   [309]
EXCAR8_1    gggggatttgctgtagacagggctactctaacgcgattttttactttccactttactctaccttttatcatcagggccctagttatcgtccatatcatttacctccatcagacagggtccaacaatccattgggaatttccagaaacccagacaaagtgcccttccacccctactttattgtaaaagatgcggtaggctttctagcactccttattccagccgttcttattgttctacttgatccttatttgctcggggacccggaaaattttaacccggccaacccccttagcactcccccacatatt   [309]
Ebra1       ggtgggtttgctgtagatggggcaacattatcccggttctttaccttccatttcactctgccctttattattgcagcctttgttattatccatattatttatctccatcaaacagggtcaaataaccccctaggaattgccagcaacccagataaagtccccttccacccctattttatcgtaaaggacgcggtaggggtattagctctcttaattcccgctttattagtagtgctcttagatccctatcttttaggggacccagaaaactttaacccagctaaccccttaagaacacccccccatatc   [309]
Ebra2       ggtgggtttgctgtagatggggcaacattatcccggttctttaccttccatttcactctgccctttattattgcagcctttgttattatccatattatttatctccatcaaacagggtcaaataaccccctaggaattgccagcaacccagataaagtccccttccacccctattttatcgtaaaggacgcagtgggggtattagctctcttaattcccgctttattagtagtgctcttagatccctatcttttaggggacccagaaaactttaacccagctaaccccttaagaacacccccccatatc   [309]
Ebra4       ggtgggtttgctgtagatggggcaacattatcccggttctttaccttccatttcactctgccctttattattgcagcctttgttattatccatattatttatctccatcaaacagggtcaaataaccccctaggaattgccagcaacccagataaagtccccttccacccctattttatcgtaaaggacgcagtaggggtattagctctcttaattcccgctttattagtagtgctcttagatccctatcttttaggggacccagaaaactttaacccagctaaccccttaagaacacccccccatatc   [309]
Ebra5       ggtgggtttgctgtagatggggcaacattatcccggttctttaccttccatttcactctgccctttattattgcagcctttgttattatccatattatttatctccatcaaacagggtcaaataaccccctaggaattgccagcaacccagataaagtccccttccacccctattttatcgtaaaggacgcagtaggggtattagctctcttaattcccgctttattagtagtgctcttagatccctatcttttaggggacccagaaaactttaacccagctaaccccttaagaacacccccccatatc   [309]
Ebra3       ggtgggtttgctgtagatggggcaacattatcccggttctttaccttccatttcactctgccctttattattgcagcctttgttattatccacattatttatctccatcaaacagggtcaaataaccccctaggaattgccagcaacccagataaagtcccctttcacccctattttatcgtaaaggacgcagtaggagtattagctcttttaattcccgctttattagtagtgctcttagatccctatcttttaggggacccagaaaactttaacccagctaaccccttaagaacacccccccatatc   [309]
EX_SC_2     ggggggtttgctgtagacagcgccaccctaacacggttttttacattccatttcacactcccctttattattagagctttagtagttattcatattatttatttacatcaaacaggctccaacaaccctcgaggaatcgttagaaacccagataaagtgcccttccacccctattttatcgtaaaagatgctgtagggtttttagcccttcttatccccgccctacttattgttctgttagacccttatttattaggagacccagaaaactttaacccagccaacccccttagaacaccccccctaatt   [309]
EX_RJ_2     ggggggtttgctgtagacagcgccaccctaacacggttttttacattccatttcacactcccctttattattagagctttagtagttattcatattatttatttacatcaaacaggctccaacaaccctctaggaatcgttagaaacccagataaagtgcccttccacccctattttatcgtaaaagatgctgtagggtttttagcccttcttatccccgccctacttattgttctgttagacccttatttattaggagacccagaaaactttaacccagccaacccccttagaacacccccccNaatt   [309]

;
END;

[combined different individuals from same localities and clades; kept 16S label; see taxonlistorderallgenes.xlsx]
begin paup;
charset 12Sclean = 292-659;
charset 16Sclean = 1-291 ;
charset COI = 660-1202;
charset Cytb = 1203-1511;
taxset braziliensis_only =
CAR15_1	
CAR38_1	
Ebra1	
Ebra10	
Ebra11	
Ebra12	
Ebra2	
Ebra3	
Ebra4	
Ebra5	
Ebra7	
Ebra8	
Ebra9	
EX_124	
EX_270	
EX_565	
EX_RJ_2	
EX_SC_2	
EXCAR8_1;


end;

[
Names	Tip Label
CAR_28_1	GUA, Venezuela (CAR_28_1)
CAR11_2	PRS, Puerto Rico (CAR11_2)
CAR14_1	CAH, Costa Rica (CAR14_1)
CAR15_1	CAL, Costa Rica (CAR15_1)                      
CAR38_1	CAT, Brazil (CAR38_1)
CAR45_1	PCH, Aruba  (CAR45_1)
CAR9_1	PRN, Puerto Rico (CAR9_1)
Ebra1	ARI, Chile (Ebra1)
Ebra10	ALD, Chile (Ebra10)
Ebra11	PNG, Chile (Ebra11)
Ebra12	PNG, Chile (Ebra12)
Ebra2	ARI, Chile (Ebra2)
Ebra3	ARI, Chile (Ebra3)
Ebra4	ARI, Chile (Ebra4)
Ebra5	ARI, Chile (Ebra5)
Ebra7	CLD, Chile (Ebra7)
Ebra8	CLD, Chile (Ebra8)
Ebra9	ALD, Chile (Ebra9)
ECAR19_1	POR, Panama (ECAR19_1)
Ex_10_2	ISD, Mexico (Ex_10_2)
EX_124	SF, Mexico (EX_124)
EX_22	VIB, Mexico (EX_22)
EX_270	SLG, Mexico (EX_270)
EX_278	SFL, Mexico (EX_278)
Ex_392_2	GYM, Mexico (Ex_392_2)
Ex_394_2	ANG, Mexico (Ex_394_2)
EX_397_1	PUE, Mexico (EX_397_1)
Ex_404_1	SRO, Mexico (Ex_404_1)
EX_405	SBR, Mexico (EX_405)
Ex_407_1	LOR, Mexico (Ex_407_1)
EX_412	CAJ, Mexico (EX_412)
EX_413	CAJ, Mexico (EX_413)
EX_415	LPZ, Mexico (EX_415)
EX_416	BRR, Mexico (EX_416)
EX_441_1	BAR, Mexico (EX_441_1)
EX_565	SR, Mexico (EX_565)
EX_568	SSP, Mexico (EX_568)
EX_599	LCO, Mexico (EX_599)
Ex_60_1	ESP, Mexico (Ex_60_1)
EX_69	ARC, Mexico (EX_69)
EX_71	CBP, Mexico (EX_71)
Ex_8_2	TOR, Mexico (Ex_8_2)
EX_H79_1	NAS, Bahamas (EX_H79_1)
EX_H80_1	ROY, Jamaica (EX_H80_1)
EX_H84_2	T&T, Trinidad and Tobago (EX_H84_2)
EX_Isla	COR, Mexico (EX_Isla)
EX_RJ_2	RJ, Brazil (EX_RJ_2)
EX_SC_2	SC, Brazil (EX_SC_2)
Ex1_1	MAZ, Mexico (Ex1_1)
EX428	CRZ, Mexico (EX428)
EX59_2	LPZ, Mexico (EX59_2)
EX59_3	LPZ, Mexico (EX59_3)
EX59_4	LPZ, Mexico (EX59_4)
EXCAR8_1	SM, Colombia (EXCAR8_1)
]
